# Supplementary material for: Estimating direct and indirect genetic effects on offspring phenotypes using genome-wide summary results data
Source: Nat Commun. 2021 Sep 14;12:5420. doi: 10.1038/s41467-021-25723-z (PMC8440517; doi:10.1038/s41467-021-25723-z)
Supplement: Supplementary file 3 — Supplementary Data 1 [file 41467_2021_25723_MOESM3_ESM.xlsx]

## Sheet: Supplementary Data 1
Supplementary Data 1: Comparison of results from each of the methods to the SEM results using individual level data for the 301 autosomal genome-wide significant SNPs from the latest GWAS of birth weight when there is sample overlap between the two GWAS
						Offspring effect																							Maternal effect
						SEM using individual level data			MTAG				mtCOJO				SEM using summary statistics				Weighted linear model				Genomic SEM				SEM using individual level data			MTAG				mtCOJO				SEM using summary statistics				Weighted linear model				Genomic SEM
Chr	Pos	RSID	A1	A2	EAF	Beta	SE	P-value	Beta	SE	P-value	Heterogeniety P-value	Beta	SE	P-value	Heterogeniety P-value	Beta	SE	P-value	Heterogeniety P-value	Beta	SE	P-value	Heterogeniety P-value	Beta	SE	P-value	Heterogeniety P-value	Beta	SE	P-value	Beta	SE	P-value	Heterogeniety P-value	Beta	SE	P-value	Heterogeniety P-value	Beta	SE	P-value	Heterogeniety P-value	Beta	SE	P-value	Heterogeniety P-value	Beta	SE
1	11862778	rs17367504	A	G	0.16236	0.00676	0.00635	0.287	-0.01989	0.00339	4.33e-09	0.000215	0.00282	0.00463	0.542	0.617	0.00611	0.00636	0.336	0.943	0.00612	0.00667	0.359	0.945	0.0062	0.00666	0.352	0.952	-0.03483	0.00665	1.62e-07	-0.02491	0.00398	3.76e-10	0.2	-0.02486	0.00506	8.82e-07	0.232	-0.03411	0.00666	2.99e-07	0.939	-0.03411	0.00695	9.27e-07	0.94	-0.03461	0.00694
1	22554176	rs2807319	A	G	0.8885	-0.01971	0.0075	0.00862	-0.01169	0.004	0.00344	0.346	-0.014	0.00547	0.0105	0.539	-0.01819	0.00746	0.0147	0.886	-0.01816	0.00787	0.0211	0.887	-0.01828	0.0078	0.0191	0.895	0.0032	0.00785	0.684	-0.01264	0.0047	0.00708	0.0834	0.00287	0.00597	0.63	0.974	0.00234	0.00781	0.764	0.938	0.00232	0.00821	0.777	0.939	0.00239	0.00813
1	28691734	rs4908404	T	C	0.46813	0.00404	0.00471	0.391	-0.01064	0.00251	2.26e-05	0.00597	0.00264	0.00344	0.443	0.81	0.00484	0.0047	0.304	0.905	0.00484	0.00495	0.328	0.907	0.00492	0.00493	0.318	0.898	-0.01975	0.00493	6.14e-05	-0.01347	0.00295	4.88e-06	0.274	-0.01455	0.00375	0.000103	0.401	-0.01985	0.00492	5.55e-05	0.989	-0.01985	0.00515	0.000117	0.989	-0.02012	0.00513
1	43456767	rs12401656	G	A	0.13855	0.02624	0.00685	0.000127	0.01745	0.00365	1.75e-06	0.257	0.01969	0.00499	8.05e-05	0.439	0.02544	0.00679	0.000178	0.934	0.02542	0.00719	0.000405	0.934	0.02552	0.00711	0.00033	0.942	-0.00496	0.00718	0.49	0.01902	0.00429	9.19e-06	0.00413	-0.00296	0.00546	0.587	0.825	-0.00179	0.00711	0.801	0.754	-0.00178	0.0075	0.813	0.759	-0.00178	0.0074
1	66441329	rs1937436	G	A	0.29054	0.01401	0.0052	0.00702	0.01297	0.00277	2.87e-06	0.859	0.01036	0.00379	0.00627	0.57	0.01296	0.00517	0.0121	0.886	0.01295	0.00545	0.0175	0.889	0.01303	0.00541	0.0161	0.896	0.00195	0.00544	0.72	0.01467	0.00325	6.46e-06	0.0449	0.00257	0.00414	0.534	0.927	0.00479	0.00541	0.376	0.711	0.00479	0.00569	0.399	0.718	0.00483	0.00564
1	67470843	rs2755253	C	T	0.70655	0.00862	0.00516	0.0946	0.01541	0.00275	2.01e-08	0.245	0.00832	0.00376	0.027	0.962	0.00989	0.00515	0.0551	0.862	0.00985	0.00541	0.0687	0.869	0.00992	0.00539	0.0659	0.862	0.01349	0.0054	0.0124	0.01797	0.00323	2.58e-08	0.477	0.00754	0.0041	0.0662	0.38	0.01141	0.0054	0.0345	0.785	0.01143	0.00564	0.0428	0.792	0.01161	0.00562
1	68051230	rs787541	G	C	0.34004	0.0025	0.005	0.616					0.0009	0.00364	0.805	0.796	0.00244	0.00495	0.622	0.993	0.00245	0.00524	0.641	0.994	0.00248	0.00519	0.633	0.997	-0.01784	0.00523	0.000653					-0.01282	0.00398	0.00126	0.445	-0.01766	0.00518	0.00066	0.981	-0.01766	0.00547	0.00124	0.982	-0.01776	0.0054
1	78269207	rs7525870	G	A	0.26282	0.01638	0.00534	0.00215	0.0127	0.00284	8.02e-06	0.543	0.01288	0.00389	0.000935	0.596	0.01651	0.00533	0.00196	0.986	0.01649	0.0056	0.00325	0.989	0.01668	0.00558	0.00281	0.969	0.00081	0.00559	0.885	0.01403	0.00334	2.69e-05	0.0424	-0.00053	0.00425	0.901	0.849	0.00078	0.00558	0.889	0.997	0.00079	0.00585	0.892	0.998	0.0008	0.00581
1	118148384	rs41276588	G	A	0.28628	0.00604	0.00523	0.249	-0.00952	0.00279	0.000643	0.00871	0.00557	0.00382	0.144	0.943	0.00879	0.00519	0.0905	0.709	0.00879	0.00549	0.11	0.717	0.00884	0.00544	0.104	0.711	-0.01815	0.00548	0.000927	-0.01246	0.00327	0.000141	0.373	-0.01661	0.00416	6.62e-05	0.823	-0.02236	0.00544	3.89e-05	0.585	-0.02236	0.00573	9.4e-05	0.595	-0.0225	0.00566
1	119412317	rs80278614	G	A	0.05001	-0.05036	0.01103	4.97e-06	-0.02711	0.00587	3.84e-06	0.0627	-0.03731	0.00804	3.5e-06	0.339	-0.04916	0.01073	4.58e-06	0.938	-0.04882	0.01158	2.48e-05	0.923	-0.04797	0.0112	1.85e-05	0.879	0.01152	0.01157	0.32	-0.02883	0.00692	3.12e-05	0.00277	0.01202	0.00879	0.172	0.972	0.01244	0.01125	0.269	0.954	0.01224	0.01209	0.311	0.966	0.01207	0.01167
1	151821430	rs116276359	C	A	0.03155	-0.04843	0.0139	0.000495	-0.02008	0.0074	0.00663	0.0719	-0.03484	0.01013	0.000586	0.43	-0.04652	0.01348	0.00056	0.922	-0.04617	0.01459	0.00155	0.911	-0.04527	0.01407	0.00129	0.873	0.01953	0.01462	0.181	-0.02047	0.00874	0.0192	0.0188	0.01698	0.0111	0.126	0.89	0.01962	0.01415	0.166	0.997	0.01941	0.01527	0.204	0.995	0.01899	0.01465
1	154813619	rs6426985	G	A	0.44118	-0.01032	0.00475	0.0299	-0.01538	0.00253	1.25e-09	0.347	-0.00915	0.00346	0.00829	0.842	-0.01101	0.00473	0.0199	0.918	-0.01101	0.00499	0.0273	0.92	-0.01111	0.00495	0.0248	0.908	-0.00995	0.00497	0.0455	-0.0178	0.00297	2.1e-09	0.175	-0.00656	0.00378	0.0825	0.588	-0.01017	0.00495	0.0398	0.974	-0.01017	0.0052	0.0502	0.975	-0.01028	0.00516
1	154991389	rs905938	T	C	0.2656	-0.02014	0.00533	0.000156	-0.01753	0.00284	6.72e-10	0.665	-0.0154	0.00388	7.3e-05	0.473	-0.01945	0.00531	0.000251	0.928	-0.01946	0.00559	0.000498	0.93	-0.01967	0.00557	0.000411	0.952	-0.00398	0.00558	0.475	-0.01964	0.00333	3.73e-09	0.0159	-0.00191	0.00424	0.652	0.767	-0.00447	0.00556	0.421	0.95	-0.00447	0.00583	0.443	0.952	-0.00454	0.0058
1	155878732	rs670523	A	G	0.67342	-0.0101	0.00501	0.044	-0.01379	0.00268	2.52e-07	0.516	-0.0095	0.00366	0.00939	0.923	-0.01163	0.005	0.0201	0.829	-0.01167	0.00526	0.0266	0.829	-0.01178	0.00525	0.0247	0.816	-0.00869	0.00525	0.0976	-0.01577	0.00313	4.84e-07	0.247	-0.00442	0.00399	0.267	0.517	-0.00728	0.00523	0.164	0.849	-0.00725	0.00548	0.186	0.85	-0.00739	0.00547
1	161510516	rs144126567	C	G	0.07541	0.02669	0.00902	0.00309					0.02218	0.00658	0.000751	0.686	0.02791	0.00889	0.0017	0.923	0.0279	0.00947	0.00321	0.926	0.02779	0.00932	0.00286	0.933	0.00794	0.00943	0.4					0.00392	0.00717	0.585	0.734	0.00805	0.00931	0.387	0.994	0.00806	0.00986	0.414	0.993	0.0082	0.00971
1	161572353	rs67775399	T	C	0.22256	-0.01181	0.00581	0.042	-0.01998	0.00309	1.07e-10	0.215	-0.0093	0.00424	0.0281	0.727	-0.01072	0.00561	0.0559	0.893	-0.01072	0.0061	0.0788	0.897	-0.01044	0.00587	0.0756	0.868	-0.0157	0.00608	0.00977	-0.02345	0.00363	1.06e-10	0.273	-0.0114	0.00462	0.0135	0.574	-0.0169	0.00587	0.00399	0.887	-0.01691	0.00635	0.00776	0.891	-0.01661	0.00612
1	161644871	rs72480273	A	C	0.18939	-0.02109	0.0061	0.000544	-0.01913	0.00325	3.97e-09	0.776	-0.01662	0.00445	0.000188	0.553	-0.02097	0.006	0.000473	0.989	-0.02097	0.0064	0.00106	0.989	-0.02087	0.00629	0.000898	0.98	-0.00368	0.00638	0.564	-0.02147	0.00381	1.81e-08	0.0167	-0.00232	0.00485	0.633	0.865	-0.00517	0.00628	0.41	0.867	-0.00518	0.00667	0.438	0.871	-0.00521	0.00655
1	176521655	rs10913200	G	A	0.02877	0.0305	0.01402	0.0296	0.04496	0.00747	1.79e-09	0.363	0.02274	0.01022	0.0261	0.655	0.02685	0.01405	0.056	0.854	0.02661	0.01472	0.0706	0.848	0.0271	0.01469	0.065	0.867	0.03162	0.01473	0.0319	0.05275	0.00881	2.09e-09	0.218	0.02374	0.01119	0.0339	0.671	0.03545	0.01473	0.0161	0.854	0.0356	0.01539	0.0208	0.852	0.03586	0.0153
1	212289976	rs61830764	G	A	0.37519	-0.01163	0.00491	0.018	-0.00697	0.00262	0.00778	0.403	-0.00864	0.00358	0.0159	0.623	-0.01124	0.00485	0.0204	0.955	-0.01123	0.00516	0.0294	0.956	-0.0112	0.00508	0.0273	0.952	0.00241	0.00515	0.639	-0.0075	0.00308	0.0148	0.0984	0.00205	0.00391	0.601	0.955	0.00182	0.00508	0.72	0.934	0.00181	0.00538	0.736	0.936	0.00181	0.00529
1	214176779	rs7541039	C	T	0.25963	-0.02334	0.00536	1.33e-05	-0.0105	0.00286	0.000235	0.0345	-0.01692	0.00391	1.49e-05	0.333	-0.02238	0.00535	2.89e-05	0.898	-0.02235	0.00562	7.1e-05	0.898	-0.02257	0.0056	5.59e-05	0.921	0.01022	0.00561	0.0685	-0.0108	0.00335	0.00129	0.0013	0.00743	0.00426	0.0812	0.692	0.00832	0.0056	0.138	0.81	0.0083	0.00586	0.157	0.813	0.00837	0.00584
1	214724668	rs3806315	G	A	0.59608	-0.01953	0.0048	4.77e-05	-0.01644	0.00256	1.36e-10	0.569	-0.01577	0.0035	6.71e-06	0.527	-0.0201	0.00478	2.65e-05	0.934	-0.02009	0.00504	6.72e-05	0.936	-0.02026	0.00501	5.27e-05	0.917	-0.00359	0.00503	0.476	-0.01825	0.003	1.23e-09	0.0123	-0.00031	0.00382	0.934	0.605	-0.0023	0.00501	0.646	0.856	-0.0023	0.00525	0.661	0.86	-0.00236	0.00522
1	215828499	rs4655413	C	T	0.25734	-0.01419	0.00539	0.00848	-0.01382	0.00287	1.5e-06	0.952	-0.01155	0.00393	0.0033	0.692	-0.01452	0.00537	0.00683	0.965	-0.01451	0.00566	0.0103	0.967	-0.01464	0.00562	0.00924	0.954	-0.00415	0.00564	0.462	-0.01557	0.00337	3.87e-06	0.0823	-0.00218	0.00429	0.611	0.781	-0.00438	0.00562	0.436	0.977	-0.00439	0.0059	0.457	0.977	-0.00444	0.00586
1	228216997	rs708122	C	A	0.31774	0.01271	0.00507	0.0121	0.01457	0.0027	6.89e-08	0.747	0.0101	0.0037	0.00627	0.677	0.01246	0.00504	0.0135	0.972	0.01243	0.00532	0.0195	0.969	0.01249	0.00528	0.0179	0.976	0.00713	0.00531	0.18	0.0167	0.00317	1.43e-07	0.122	0.00462	0.00403	0.252	0.707	0.00757	0.00528	0.151	0.952	0.00759	0.00555	0.171	0.951	0.00767	0.0055
2	9662210	rs10495563	G	A	0.67203	-0.01357	0.005	0.00661	-0.01927	0.00266	4.68e-13	0.314	-0.01084	0.00364	0.00294	0.659	-0.01294	0.005	0.00963	0.928	-0.01293	0.00524	0.0137	0.929	-0.0131	0.00523	0.0124	0.948	-0.01316	0.00523	0.0119	-0.02239	0.00313	8.05e-13	0.13	-0.00892	0.00398	0.0249	0.518	-0.01364	0.00523	0.00915	0.949	-0.01364	0.00547	0.0126	0.95	-0.01385	0.00545
2	9695282	rs11893688	C	T	0.66967	-0.01408	0.00499	0.00477	-0.0196	0.00266	1.68e-13	0.329	-0.01116	0.00364	0.00215	0.636	-0.01335	0.00499	0.00744	0.917	-0.01334	0.00524	0.0108	0.918	-0.0135	0.00522	0.0098	0.935	-0.01311	0.00522	0.0121	-0.02275	0.00312	3.08e-13	0.113	-0.00892	0.00397	0.0246	0.523	-0.01368	0.00522	0.00883	0.939	-0.01368	0.00546	0.0122	0.94	-0.0139	0.00544
2	23912401	rs2551347	C	T	0.74614	-0.02858	0.00542	1.33e-07	-0.01472	0.00289	3.45e-07	0.0239	-0.02243	0.00395	1.36e-08	0.359	-0.02952	0.00539	4.43e-08	0.902	-0.02953	0.00568	2.05e-07	0.904	-0.02979	0.00565	1.36e-07	0.877	0.00816	0.00567	0.15	-0.01527	0.00339	6.5e-06	0.000387	0.009	0.00431	0.0368	0.907	0.00981	0.00565	0.0824	0.837	0.00981	0.00592	0.0976	0.841	0.00989	0.00589
2	36809496	rs1179494	G	C	0.32481	0.00055	0.00503	0.912					0.00023	0.00367	0.95	0.959	-0.00088	0.00501	0.861	0.84	-0.00089	0.00528	0.866	0.843	-0.00092	0.00525	0.861	0.839	0.01509	0.00526	0.00413					0.01172	0.004	0.00338	0.61	0.01626	0.00525	0.00194	0.875	0.01627	0.0055	0.00309	0.877	0.01645	0.00546
2	43185532	rs754868	A	G	0.41872	-0.01869	0.00476	8.63e-05	-0.01143	0.00254	6.64e-06	0.178	-0.01321	0.00347	0.000142	0.352	-0.01708	0.00476	0.000329	0.811	-0.01708	0.005	0.000628	0.816	-0.01727	0.00498	0.000526	0.838	0.00223	0.00498	0.655	-0.0124	0.00298	3.09e-05	0.0117	0.00228	0.00378	0.547	0.993	0.0016	0.00498	0.749	0.928	0.0016	0.0052	0.759	0.93	0.0016	0.00519
2	43423870	rs4952673	G	A	0.4733	0.00326	0.00473	0.491	-0.01471	0.00252	5.58e-09	0.000808	0.00205	0.00345	0.552	0.836	0.00448	0.0047	0.341	0.855	0.00448	0.00497	0.367	0.86	0.00445	0.00492	0.366	0.862	-0.02468	0.00496	6.46e-07	-0.01841	0.00296	5.09e-10	0.278	-0.01835	0.00377	1.11e-06	0.31	-0.02519	0.00492	3.05e-07	0.942	-0.02519	0.00518	1.16e-06	0.943	-0.02533	0.00513
2	46484310	rs17034876	C	T	0.69965	-0.03437	0.00532	1.03e-10	-0.03618	0.00284	2.75e-37	0.764	-0.02761	0.00388	1.08e-12	0.305	-0.03427	0.00512	2.14e-11	0.989	-0.03436	0.00558	7.39e-10	0.999	-0.03349	0.00537	4.4e-10	0.907	-0.01389	0.00557	0.0125	-0.04104	0.00332	4.75e-35	2.81e-05	-0.0086	0.00423	0.0421	0.448	-0.01524	0.00535	0.00443	0.862	-0.01518	0.00581	0.00904	0.873	-0.01493	0.00559
2	46567276	rs4953353	G	T	0.36796	0.0169	0.00492	0.000599	0.01098	0.00262	2.87e-05	0.289	0.01162	0.00359	0.00121	0.386	0.01491	0.00487	0.00218	0.774	0.01493	0.00517	0.00386	0.783	0.01491	0.0051	0.00346	0.779	-0.00288	0.00515	0.576	0.01204	0.00308	9.06e-05	0.0129	-0.001	0.00391	0.797	0.772	-1e-05	0.00509	0.999	0.692	-2e-05	0.00538	0.998	0.701	2e-05	0.00531
2	46918665	rs7596521	A	G	0.26966	-0.00359	0.00528	0.496	-0.01538	0.00281	4.65e-08	0.0489	-0.00394	0.00385	0.306	0.958	-0.00381	0.00529	0.471	0.977	-0.00377	0.00554	0.496	0.981	-0.00385	0.00553	0.487	0.973	-0.01786	0.00554	0.00126	-0.01851	0.00331	2.26e-08	0.92	-0.0124	0.00421	0.0032	0.433	-0.01763	0.00554	0.00146	0.977	-0.01765	0.00579	0.00228	0.98	-0.01786	0.00576
2	97482001	rs186606513	G	A	0.02449	0.04261	0.01975	0.031	0.05614	0.01053	9.73e-08	0.545	0.03179	0.01441	0.0274	0.658	0.03788	0.01695	0.0254	0.856	0.03796	0.02074	0.0673	0.871	0.033	0.01777	0.0633	0.718	0.03193	0.0207	0.123	0.06517	0.01236	1.33e-07	0.168	0.02572	0.01574	0.102	0.811	0.03945	0.01774	0.0261	0.783	0.0394	0.02164	0.0686	0.803	0.0343	0.01851
2	109151173	rs12104672	T	G	0.42581	0.01802	0.00476	0.000153	0.00946	0.00254	0.000193	0.113	0.01407	0.00347	5.03e-05	0.502	0.01849	0.00475	9.76e-05	0.944	0.0185	0.00499	0.000212	0.945	0.01869	0.00497	0.000171	0.922	-0.00492	0.00498	0.323	0.00986	0.00298	0.000923	0.0109	-0.0054	0.00379	0.154	0.939	-0.00582	0.00497	0.242	0.899	-0.00582	0.00521	0.264	0.901	-0.00585	0.00518
2	113570809	rs11680809	C	A	0.56052	-0.02154	0.00473	5.33e-06	-0.00838	0.00252	0.00089	0.0141	-0.0169	0.00345	9.81e-07	0.428	-0.02255	0.00473	1.84e-06	0.88	-0.02254	0.00497	5.66e-06	0.884	-0.02278	0.00495	4.22e-06	0.856	0.01132	0.00495	0.0221	-0.00817	0.00296	0.00576	0.000723	0.00971	0.00376	0.00979	0.796	0.01147	0.00495	0.0205	0.984	0.01146	0.00517	0.0266	0.984	0.01156	0.00516
2	121326297	rs12623454	G	C	0.46469	0.0115	0.00472	0.0149					0.00933	0.00344	0.00678	0.711	0.01215	0.00471	0.00981	0.922	0.01215	0.00496	0.0143	0.924	0.01226	0.00493	0.0129	0.911	-0.00119	0.00495	0.809					-0.00245	0.00376	0.516	0.84	-0.00229	0.00493	0.643	0.876	-0.00228	0.00517	0.659	0.879	-0.00229	0.00513
2	158344455	rs7563664	G	T	0.10906	-0.01792	0.00755	0.0176	-0.01731	0.00402	1.68e-05	0.943	-0.01443	0.0055	0.00874	0.708	-0.01823	0.00754	0.0156	0.978	-0.01813	0.00792	0.0221	0.985	-0.01835	0.00788	0.0199	0.969	-0.00572	0.00793	0.471	-0.01958	0.00474	3.61e-05	0.134	-0.00279	0.00603	0.644	0.769	-0.00551	0.0079	0.485	0.985	-0.00557	0.00829	0.502	0.99	-0.00557	0.00821
2	158406865	rs56188432	A	G		-0.25563	0.04886	1.68e-07	-0.21226	0.02628	6.61e-16	0.434	-0.20429	0.03583	1.19e-08	0.397					-0.26051	0.05149	4.21e-07	0.945	-0.26067	0.05153	4.23e-07	0.943	-0.02882	0.05044	0.568	-0.23075	0.03017	2.04e-14	0.000591	-0.00161	0.03853	0.967	0.668					-0.02641	0.05297	0.618	0.974	-0.0322	0.05368
2	160569276	rs10173538	C	T	0.3741	0.01825	0.00486	0.000175	0.01445	0.00259	2.53e-08	0.49	0.01405	0.00355	7.46e-05	0.485	0.01791	0.00485	0.000222	0.96	0.01792	0.0051	0.000447	0.962	0.01809	0.00508	0.000372	0.981	0.00192	0.00509	0.705	0.01601	0.00304	1.41e-07	0.0175	6e-05	0.00387	0.987	0.771	0.00176	0.00508	0.73	0.981	0.00175	0.00532	0.742	0.981	0.00179	0.00529
2	169763148	rs560887	T	C	0.70212	0.02099	0.00512	4.18e-05	-0.00992	0.00273	0.00028	1.01e-07	0.01394	0.00374	0.000191	0.266	0.02047	0.00513	6.66e-05	0.943	0.02046	0.00538	0.000142	0.943	0.02075	0.00537	0.000112	0.974	-0.0354	0.00537	4.28e-11	-0.01405	0.00321	1.2e-05	0.000642	-0.02642	0.00408	9.48e-11	0.183	-0.03497	0.00538	7.73e-11	0.955	-0.03497	0.00561	4.63e-10	0.955	-0.03545	0.00559
2	182072326	rs139557015	T	C	0.03556	-0.03166	0.0131	0.0156	0.01913	0.00697	0.00602	0.000616	-0.02298	0.00955	0.0161	0.592	-0.03405	0.01273	0.00749	0.896	-0.03403	0.01374	0.0133	0.901	-0.03345	0.01331	0.012	0.924	0.06015	0.01371	1.15e-05	0.0266	0.0082	0.00118	0.0358	0.04654	0.01042	7.96e-06	0.429	0.06178	0.01335	3.68e-06	0.932	0.06177	0.01433	1.62e-05	0.935	0.06077	0.01386
2	191843830	rs2280235	A	G	0.26299	-0.01274	0.00539	0.018	-0.01503	0.00287	1.66e-07	0.707	-0.01178	0.00393	0.00271	0.886	-0.01472	0.00533	0.00577	0.794	-0.0147	0.00565	0.0093	0.801	-0.01475	0.00558	0.00825	0.795	-0.00826	0.00565	0.143	-0.01705	0.00337	4.32e-07	0.182	-0.00324	0.00429	0.45	0.479	-0.00588	0.00558	0.292	0.764	-0.00589	0.0059	0.318	0.771	-0.00591	0.00582
2	227019461	rs10181515	C	T	0.22259	-0.02009	0.00567	0.000396	-0.01287	0.00302	2.02e-05	0.261	-0.01691	0.00414	4.35e-05	0.65	-0.02208	0.00564	9.13e-05	0.803	-0.02206	0.00595	0.00021	0.811	-0.0222	0.00591	0.000173	0.797	0.0028	0.00593	0.637	-0.01372	0.00355	0.000109	0.0168	0.00482	0.00451	0.285	0.786	0.0047	0.00591	0.427	0.821	0.00468	0.0062	0.45	0.826	0.00465	0.00616
3	11636508	rs2574727	G	A	0.05357	-0.00076	0.01046	0.942	0.02767	0.00558	7.15e-07	0.0165	-0.00041	0.00763	0.957	0.979	-0.00371	0.01041	0.722	0.842	-0.00362	0.01098	0.742	0.85	-0.00382	0.01093	0.727	0.84	0.04018	0.01093	0.000236	0.03408	0.00653	1.78e-07	0.632	0.03058	0.00831	0.000232	0.484	0.04238	0.01089	9.89e-05	0.887	0.04233	0.01142	0.000211	0.892	0.04299	0.01139
3	14287150	rs9855896	A	G	0.21852	0.01648	0.00569	0.00376	-0.01266	0.00303	3.01e-05	6.17e-06	0.01175	0.00415	0.00464	0.502	0.01771	0.00568	0.00181	0.878	0.01771	0.00597	0.00301	0.881	0.01797	0.00596	0.00256	0.856	-0.03483	0.00594	4.64e-09	-0.01709	0.00355	1.5e-06	0.0104	-0.02691	0.00452	2.62e-09	0.289	-0.0359	0.00594	1.49e-09	0.899	-0.0359	0.00621	7.62e-09	0.901	-0.03646	0.00621
3	14884409	rs60573957	C	T	0.50734	0.00699	0.00471	0.138	-0.00943	0.00251	0.000175	0.0021	0.00501	0.00344	0.145	0.734	0.008	0.00469	0.0885	0.88	0.008	0.00495	0.106	0.883	0.0081	0.00492	0.0995	0.871	-0.02009	0.00494	4.74e-05	-0.01228	0.00295	3.14e-05	0.175	-0.01589	0.00375	2.29e-05	0.499	-0.02143	0.00491	1.29e-05	0.847	-0.02143	0.00516	3.28e-05	0.85	-0.02165	0.00512
3	46941116	rs2242116	A	G	0.61999	0.00887	0.00484	0.0668	0.01519	0.00258	3.95e-09	0.249	0.00824	0.00353	0.0196	0.916	0.00976	0.00483	0.0435	0.896	0.00977	0.00508	0.0545	0.898	0.00987	0.00507	0.0514	0.886	0.01259	0.00507	0.013	0.01768	0.00303	5.24e-09	0.388	0.00737	0.00385	0.0557	0.412	0.01119	0.00506	0.0271	0.845	0.01119	0.0053	0.0347	0.848	0.01136	0.00528
3	46947087	rs2168443	T	A	0.61932	0.00891	0.00484	0.0658					0.00817	0.00353	0.0207	0.902	0.00968	0.00483	0.0453	0.91	0.00968	0.00508	0.0567	0.912	0.00977	0.00506	0.0536	0.901	0.01239	0.00507	0.0145					0.00735	0.00385	0.0564	0.428	0.01115	0.00506	0.0275	0.862	0.01115	0.0053	0.0353	0.865	0.01132	0.00528
3	66484956	rs3965156	A	C	0.53357	0.01827	0.00475	0.000119	0.01142	0.00253	6.28e-06	0.203	0.01462	0.00346	2.42e-05	0.535	0.01904	0.0047	5.16e-05	0.907	0.01904	0.00498	0.000132	0.91	0.01908	0.00493	0.000108	0.906	-0.00212	0.00496	0.669	0.01221	0.00297	3.83e-05	0.0132	-0.00385	0.00377	0.307	0.781	-0.00361	0.00493	0.464	0.831	-0.00361	0.00518	0.486	0.835	-0.00357	0.00513
3	113398642	rs73226528	T	C	0.19905	0.00202	0.00593	0.734	-0.01509	0.00316	1.8e-06	0.0109	0.00171	0.00433	0.692	0.967	0.00404	0.00588	0.492	0.809	0.00404	0.00622	0.516	0.814	0.00407	0.00616	0.509	0.81	-0.02215	0.0062	0.000355	-0.01883	0.00371	3.82e-07	0.646	-0.01837	0.00472	9.82e-05	0.627	-0.02525	0.00616	4.13e-05	0.723	-0.02525	0.00648	9.85e-05	0.73	-0.02539	0.00642
3	123065778	rs11708067	A	G	0.24391	-0.05094	0.00547	1.21e-20	-0.02002	0.00292	6.75e-12	6.04e-07	-0.03783	0.00399	2.58e-21	0.0528	-0.05034	0.00546	3.13e-20	0.938	-0.05033	0.00574	1.89e-18	0.939	-0.05089	0.00572	6.03e-19	0.995	0.0267	0.00572	3.08e-06	-0.01984	0.00342	6.77e-09	2.98e-12	0.02041	0.00435	2.74e-06	0.381	0.02381	0.00572	3.16e-05	0.72	0.0238	0.00598	6.95e-05	0.726	0.02406	0.00596
3	123125711	rs9851257	T	A	0.25664	0.00126	0.00539	0.815					0.00196	0.00393	0.618	0.916	0.00029	0.00537	0.958	0.898	0.00027	0.00565	0.961	0.9	0.00027	0.00562	0.962	0.899	0.02885	0.00564	3.08e-07					0.02198	0.00428	2.89e-07	0.332	0.03069	0.00562	4.83e-08	0.818	0.03069	0.00589	1.89e-07	0.821	0.03105	0.00586
3	139029676	rs17315501	G	A	0.01803	-0.04831	0.01814	0.00775	0.02169	0.00965	0.0246	0.000658	-0.03394	0.01321	0.0102	0.522	-0.04966	0.01772	0.00507	0.958	-0.04956	0.01903	0.00922	0.962	-0.04851	0.01847	0.00862	0.994	0.08329	0.0191	1.3e-05	0.03131	0.01142	0.0061	0.0195	0.06182	0.0145	2.02e-05	0.371	0.08171	0.0186	1.11e-05	0.953	0.08165	0.01994	4.23e-05	0.953	0.07995	0.01924
3	141142691	rs6440006	G	A	0.44563	0.00497	0.00476	0.296	-0.01282	0.00254	4.25e-07	0.000965	0.00189	0.00347	0.585	0.601	0.00404	0.00472	0.392	0.89	0.00404	0.00499	0.418	0.893	0.00408	0.00495	0.409	0.897	-0.02281	0.00498	4.57e-06	-0.01606	0.00298	6.75e-08	0.244	-0.0161	0.00378	2.09e-05	0.283	-0.02208	0.00494	7.92e-06	0.917	-0.02208	0.0052	2.18e-05	0.919	-0.02225	0.00515
3	142123841	rs2306700	C	T	0.13545	-0.0198	0.00687	0.00396	-0.02025	0.00367	3.32e-08	0.954	-0.0158	0.00501	0.00163	0.638	-0.0196	0.00684	0.00418	0.984	-0.01971	0.00722	0.00631	0.993	-0.01984	0.00718	0.00575	0.997	-0.00863	0.00718	0.229	-0.02289	0.00429	9.47e-08	0.0882	-0.00442	0.00546	0.418	0.641	-0.00806	0.00716	0.26	0.955	-0.008	0.0075	0.286	0.951	-0.00821	0.00748
3	148622968	rs10935733	T	C	0.60922	0.02073	0.00481	1.65e-05	0.01427	0.00257	2.72e-08	0.236	0.01477	0.00351	2.58e-05	0.317	0.01896	0.00481	8.1e-05	0.794	0.01895	0.00505	0.000178	0.798	0.01917	0.00504	0.000141	0.823	-0.00031	0.00504	0.951	0.01572	0.00301	1.85e-07	0.00638	-0.00094	0.00383	0.807	0.921	0.00044	0.00504	0.93	0.916	0.00045	0.00527	0.932	0.917	0.00045	0.00525
3	155855418	rs4679760	C	G	0.58494	0.0111	0.00478	0.0203					0.00735	0.00349	0.035	0.527	0.01245	0.00476	0.00894	0.84	0.01246	0.00502	0.0131	0.844	0.01256	0.00499	0.0119	0.833	-0.03872	0.00501	1.16e-14					-0.03039	0.00381	1.54e-15	0.186	-0.04124	0.00499	1.33e-16	0.721	-0.04124	0.00524	3.56e-15	0.728	-0.04159	0.0052
3	156798294	rs1482852	A	G	0.40018	0.05046	0.00481	8.71e-26	0.03339	0.00256	8.49e-39	0.00172	0.03818	0.00351	1.36e-27	0.039	0.04933	0.00479	6.88e-25	0.868	0.04934	0.00505	1.43e-22	0.873	0.04972	0.00502	3.86e-23	0.915	-0.00446	0.00503	0.375	0.03629	0.00301	1.56e-33	3.55e-12	-0.00621	0.00382	0.105	0.783	-0.00407	0.00501	0.417	0.956	-0.00408	0.00526	0.438	0.958	-0.00401	0.00523
3	183349010	rs11711420	T	G	0.25501	0.02249	0.00541	3.21e-05	0.01181	0.00288	4.17e-05	0.0816	0.0175	0.00395	9.27e-06	0.456	0.02298	0.00538	1.95e-05	0.949	0.023	0.00568	5.13e-05	0.948	0.02317	0.00564	3.99e-05	0.931	-0.00618	0.00565	0.274	0.01232	0.00338	0.000267	0.00497	-0.00664	0.0043	0.122	0.949	-0.00712	0.00563	0.206	0.906	-0.00713	0.00591	0.227	0.908	-0.00719	0.00587
3	184020542	rs11545169	G	T	0.16152	0.02318	0.00639	0.000284	0.01841	0.00341	6.4e-08	0.51	0.01906	0.00466	4.31e-05	0.602	0.02447	0.00638	0.000124	0.886	0.02444	0.00671	0.000268	0.892	0.02468	0.00668	0.000218	0.871	0.00167	0.00669	0.803	0.02029	0.004	3.93e-07	0.0169	-0.0012	0.00509	0.814	0.733	0.00058	0.00668	0.931	0.909	0.0006	0.00699	0.932	0.912	0.00063	0.00695
4	17903654	rs4144829	C	T	0.73803	0.03018	0.00535	1.64e-08	0.02855	0.00285	1.33e-23	0.788	0.02386	0.0039	9.67e-10	0.34	0.03003	0.00533	1.79e-08	0.984	0.02999	0.00562	9.29e-08	0.981	0.03025	0.00558	6.04e-08	0.992	0.01028	0.0056	0.0664	0.03219	0.00335	7.11e-22	0.000782	0.00451	0.00426	0.29	0.412	0.00905	0.00558	0.105	0.877	0.00907	0.00585	0.121	0.882	0.00919	0.00582
4	17917781	rs2174633	A	C	0.73569	0.0292	0.00533	4.27e-08	0.02795	0.00284	8.24e-23	0.836	0.0229	0.00389	3.97e-09	0.339	0.02876	0.00532	6.36e-08	0.953	0.02872	0.0056	2.91e-07	0.95	0.02895	0.00557	2.01e-07	0.974	0.01044	0.00558	0.0613	0.03156	0.00334	3.23e-21	0.00116	0.00493	0.00424	0.246	0.432	0.00951	0.00557	0.0876	0.906	0.00954	0.00584	0.102	0.911	0.00969	0.0058
4	106075498	rs2189234	T	G	0.61718	-0.00114	0.00483	0.814	-0.02041	0.00258	2.46e-15	0.000434	-0.00251	0.00353	0.476	0.818	-0.00123	0.00483	0.799	0.989	-0.00124	0.00507	0.807	0.989	-0.00124	0.00506	0.807	0.988	-0.02605	0.00506	2.63e-07	-0.02485	0.00302	2.11e-16	0.839	-0.01946	0.00385	4.24e-07	0.3	-0.02727	0.00505	6.82e-08	0.865	-0.02726	0.00529	2.55e-07	0.868	-0.02763	0.00527
4	106133184	rs6533183	C	T	0.65807	0.00697	0.00495	0.16	0.02402	0.00264	9.39e-20	0.00239	0.00743	0.00362	0.0399	0.94	0.00769	0.00495	0.12	0.918	0.00767	0.0052	0.141	0.922	0.00767	0.00518	0.139	0.922	0.02532	0.00518	1.02e-06	0.0287	0.0031	2.15e-20	0.577	0.01791	0.00394	5.5e-06	0.255	0.02569	0.00518	7.11e-07	0.961	0.0257	0.00542	2.11e-06	0.96	0.02611	0.0054
4	120616805	rs2715026	G	C	0.40204	-0.00329	0.0048	0.494					-0.00149	0.0035	0.672	0.762	-0.00336	0.00479	0.482	0.991	-0.00336	0.00504	0.505	0.991	-0.00341	0.00501	0.496	0.985	0.01983	0.00503	8.07e-05					0.01451	0.00382	0.000148	0.4	0.01993	0.00501	6.96e-05	0.988	0.01993	0.00526	0.000151	0.989	0.02014	0.00522
4	135121721	rs116807401	T	C	0.01736	-0.08932	0.01795	6.51e-07	-0.05789	0.00958	1.54e-09	0.123	-0.06704	0.01311	3.15e-07	0.316	-0.08647	0.01794	1.43e-06	0.911	-0.08674	0.01886	4.26e-06	0.921	-0.08766	0.01882	3.2e-06	0.949	0.01507	0.01876	0.422	-0.06267	0.01122	2.33e-08	0.000377	0.01177	0.01427	0.41	0.888	0.00821	0.01877	0.662	0.796	0.00837	0.01963	0.67	0.805	0.00824	0.01961
4	145565826	rs6845999	C	T	0.42835	-0.02011	0.00474	2.24e-05	-0.02526	0.00253	1.74e-23	0.338	-0.01614	0.00346	3.13e-06	0.499	-0.01965	0.00474	3.42e-05	0.946	-0.01963	0.00498	8.14e-05	0.945	-0.01982	0.00497	6.61e-05	0.966	-0.01497	0.00496	0.00254	-0.02909	0.00297	1.11e-22	0.0146	-0.00953	0.00377	0.0115	0.383	-0.01511	0.00497	0.00234	0.984	-0.01512	0.00519	0.00356	0.983	-0.0154	0.00517
4	145599908	rs2131354	G	A	0.52825	-0.01637	0.00472	0.000522	-0.02539	0.00252	6.32e-24	0.0915	-0.01342	0.00344	9.79e-05	0.613	-0.01583	0.0047	0.000759	0.935	-0.01584	0.00496	0.0014	0.938	-0.01593	0.00493	0.00122	0.949	-0.01902	0.00494	0.000117	-0.0296	0.00295	1.23e-23	0.0661	-0.01271	0.00376	0.000714	0.309	-0.01921	0.00492	9.47e-05	0.979	-0.0192	0.00517	0.000201	0.98	-0.01945	0.00513
4	174726635	rs4579095	A	G	0.40573	0.00896	0.00481	0.0628	-0.01061	0.00257	3.55e-05	0.000335	0.00509	0.00351	0.147	0.517	0.00825	0.00478	0.0845	0.916	0.00824	0.00506	0.103	0.919	0.00833	0.00501	0.096	0.929	-0.0232	0.00503	4.03e-06	-0.01374	0.00301	5.04e-06	0.107	-0.01725	0.00383	6.59e-06	0.346	-0.0233	0.005	3.21e-06	0.989	-0.0233	0.00526	9.55e-06	0.989	-0.0235	0.00522
5	36160668	rs12656216	G	A	0.78715	-0.01774	0.00576	0.00206	-0.01199	0.00307	9.55e-05	0.378	-0.01343	0.0042	0.0014	0.545	-0.01731	0.00573	0.00252	0.957	-0.01733	0.00605	0.00416	0.961	-0.01743	0.00601	0.0037	0.97	0.00062	0.00603	0.918	-0.01306	0.0036	0.00029	0.0514	0.00193	0.00458	0.674	0.863	0.00107	0.006	0.859	0.958	0.00108	0.0063	0.864	0.958	0.00104	0.00626
5	39424628	rs1818782	A	C	0.6577	-0.0146	0.00499	0.00341	-0.01019	0.00266	0.000128	0.435	-0.01179	0.00364	0.00119	0.649	-0.01524	0.00495	0.00206	0.927	-0.01525	0.00524	0.00358	0.928	-0.01532	0.00518	0.00313	0.921	0.00088	0.00522	0.866	-0.01105	0.00312	0.000397	0.0497	0.00206	0.00397	0.604	0.858	0.00145	0.00518	0.779	0.939	0.00146	0.00546	0.789	0.939	0.00144	0.0054
5	52003397	rs351930	A	T	0.80327	-0.0199	0.0059	0.000745					-0.01585	0.00431	0.000233	0.58	-0.02099	0.0059	0.000376	0.896	-0.02094	0.0062	0.000733	0.904	-0.02115	0.00617	0.000615	0.884	0.00792	0.00619	0.2					0.00698	0.0047	0.138	0.903	0.00783	0.00618	0.206	0.991	0.00779	0.00647	0.228	0.989	0.00784	0.00643
5	57091783	rs854037	A	G	0.18655	0.01285	0.00604	0.0333	0.0204	0.00322	2.45e-10	0.27	0.01103	0.00441	0.0123	0.807	0.01301	0.00602	0.0308	0.986	0.01307	0.00634	0.0393	0.98	0.01316	0.00632	0.0372	0.972	0.01486	0.00632	0.0186	0.02371	0.00377	3.36e-10	0.229	0.00992	0.0048	0.039	0.533	0.01508	0.0063	0.0167	0.98	0.01505	0.0066	0.0227	0.984	0.01532	0.00658
5	67585723	rs28365970	C	A	0.26138	0.01365	0.00537	0.011	0.01652	0.00286	7.92e-09	0.638	0.01221	0.00392	0.00184	0.828	0.01519	0.00535	0.00448	0.839	0.01513	0.00564	0.0073	0.849	0.01525	0.00559	0.0064	0.837	0.01015	0.00563	0.0714	0.01885	0.00337	2.15e-08	0.185	0.0044	0.00428	0.304	0.416	0.00751	0.0056	0.18	0.739	0.00755	0.00589	0.2	0.749	0.00759	0.00583
5	77831071	rs7709066	T	C	0.45761	-0.01246	0.00473	0.0085	-0.01217	0.00253	1.43e-06	0.958	-0.01083	0.00345	0.00172	0.781	-0.01371	0.00471	0.00362	0.852	-0.0137	0.00497	0.00586	0.857	-0.01378	0.00493	0.00524	0.847	-0.00346	0.00496	0.486	-0.01364	0.00296	4.23e-06	0.0781	-0.00118	0.00377	0.753	0.715	-0.00292	0.00493	0.554	0.939	-0.00292	0.00518	0.573	0.941	-0.00298	0.00514
5	133830395	rs6871635	A	G	0.56266	-0.00595	0.00477	0.212	-0.02012	0.00255	2.77e-15	0.00881	-0.00537	0.00348	0.123	0.922	-0.00524	0.00473	0.268	0.915	-0.00524	0.00501	0.296	0.918	-0.00526	0.00496	0.289	0.92	-0.02254	0.005	6.57e-06	-0.02414	0.00299	6.76e-16	0.784	-0.01595	0.0038	2.72e-05	0.295	-0.02275	0.00495	4.35e-06	0.976	-0.02275	0.00523	1.36e-05	0.977	-0.02285	0.00516
5	133838180	rs1981627	A	G	0.58073	-0.00818	0.00479	0.0874	-0.0208	0.00256	4.05e-16	0.0202	-0.00708	0.0035	0.0427	0.853	-0.00754	0.00476	0.113	0.924	-0.00754	0.00503	0.134	0.927	-0.00758	0.00498	0.128	0.93	-0.02136	0.00502	2.06e-05	-0.02474	0.003	1.57e-16	0.563	-0.01478	0.00381	0.000107	0.296	-0.02132	0.00498	1.85e-05	0.995	-0.02131	0.00525	4.84e-05	0.995	-0.02146	0.00519
5	141058487	rs11957761	G	A	0.19297	-0.00973	0.006	0.105	0.01105	0.0032	0.000549	0.00224	-0.00766	0.00438	0.0803	0.78	-0.01185	0.00595	0.0463	0.802	-0.01185	0.0063	0.0599	0.807	-0.01195	0.00623	0.055	0.797	0.02587	0.00628	3.78e-05	0.01462	0.00375	9.87e-05	0.124	0.0206	0.00477	1.59e-05	0.504	0.02764	0.00623	9.08e-06	0.841	0.02764	0.00656	2.53e-05	0.845	0.02783	0.00649
5	157886627	rs2946179	T	C	0.73966	0.00372	0.00535	0.487	-0.03022	0.00285	3.13e-26	2.16e-08	0.00138	0.0039	0.724	0.724	0.00526	0.00535	0.326	0.839	0.00525	0.00562	0.35	0.844	0.00541	0.0056	0.334	0.827	-0.04533	0.00559	5.28e-16	-0.03744	0.00335	4.43e-29	0.226	-0.03448	0.00425	5.17e-16	0.123	-0.04763	0.0056	1.76e-17	0.772	-0.04762	0.00585	3.86e-16	0.777	-0.04842	0.00584
5	158410178	rs12153596	C	T	0.38684	0.00486	0.00483	0.315	0.01458	0.00258	1.59e-08	0.076	0.00358	0.00353	0.311	0.831	0.00336	0.00482	0.486	0.826	0.00336	0.00508	0.508	0.831	0.00337	0.00505	0.505	0.831	0.01539	0.00506	0.00237	0.01753	0.00303	7.05e-09	0.718	0.01191	0.00385	0.00198	0.584	0.01693	0.00504	0.000788	0.83	0.01693	0.00529	0.00138	0.834	0.01712	0.00526
5	172196752	rs34471628	A	G	0.03953	-0.01052	0.01208	0.384	0.03873	0.00644	1.79e-09	0.00032	-0.00541	0.00881	0.539	0.732	-0.01174	0.01207	0.331	0.943	-0.01179	0.01268	0.353	0.942	-0.01201	0.01264	0.342	0.932	0.06658	0.01265	1.43e-07	0.04854	0.00757	1.4e-10	0.221	0.04834	0.00962	5.02e-07	0.251	0.06632	0.01264	1.57e-07	0.988	0.06634	0.01323	5.27e-07	0.99	0.06718	0.01317
5	172748540	rs4867699	T	G	0.49887	0.01379	0.00492	0.0051	0.00865	0.00262	0.000986	0.357	0.01004	0.00359	0.00521	0.538	0.01298	0.00469	0.00567	0.906	0.01299	0.00517	0.012	0.911	0.0125	0.00492	0.011	0.854	-0.00038	0.00515	0.941	0.00939	0.00308	0.0023	0.104	-0.00177	0.00392	0.651	0.83	-0.00127	0.00491	0.796	0.901	-0.00127	0.00539	0.814	0.905	-0.00115	0.00512
6	7231843	rs9379084	G	A	0.11754	0.00126	0.00758	0.868	0.0312	0.00404	1.14e-14	0.000488	0.00261	0.00553	0.637	0.886	0.00021	0.00734	0.977	0.921	0.00018	0.00796	0.982	0.922	0.00019	0.00768	0.981	0.921	0.04267	0.00794	7.62e-08	0.03818	0.00475	8.71e-16	0.628	0.03114	0.00604	2.48e-07	0.248	0.04344	0.00769	1.58e-08	0.944	0.04346	0.0083	1.64e-07	0.945	0.04261	0.00801
6	15066121	rs2747503	C	T	0.31558	0.01793	0.005	0.000341	0.01224	0.00267	4.62e-06	0.316	0.0141	0.00365	0.000113	0.537	0.01821	0.00505	0.000312	0.969	0.01824	0.00526	0.000521	0.966	0.01865	0.0053	0.000429	0.921	-0.00086	0.00524	0.87	0.01327	0.00313	2.25e-05	0.0206	-0.00242	0.00399	0.544	0.813	-0.00166	0.00529	0.754	0.914	-0.00168	0.00548	0.76	0.914	-0.00171	0.00552
6	20675792	rs35261542	C	A	0.26206	0.04458	0.00535	7.73e-17	0.02053	0.00285	6.34e-13	7.29e-05	0.03266	0.00391	6.13e-17	0.0719	0.04307	0.00534	6.93e-16	0.842	0.0431	0.00562	1.74e-14	0.849	0.04351	0.00559	7.28e-15	0.89	-0.01664	0.0056	0.00294	0.02112	0.00335	2.77e-10	6.98e-09	-0.01408	0.00426	0.000943	0.716	-0.01563	0.00559	0.00516	0.898	-0.01564	0.00585	0.00753	0.902	-0.0158	0.00583
6	26186200	rs9379832	A	G	0.25605	0.01469	0.00546	0.00716	0.01516	0.00291	1.95e-07	0.939	0.01141	0.00399	0.00422	0.628	0.01414	0.00539	0.00873	0.944	0.01417	0.00574	0.0135	0.948	0.01414	0.00565	0.0124	0.944	0.00751	0.00571	0.188	0.01722	0.00341	4.57e-07	0.145	0.00379	0.00434	0.383	0.604	0.00662	0.00564	0.241	0.912	0.00661	0.00597	0.269	0.913	0.00667	0.00589
6	26256526	rs809871	C	G	0.57616	0.00375	0.00475	0.43					0.00324	0.00347	0.351	0.93	0.00303	0.00475	0.523	0.915	0.00303	0.005	0.544	0.917	0.00296	0.00497	0.552	0.908	0.01493	0.00497	0.00266					0.01085	0.00378	0.00412	0.513	0.01542	0.00497	0.00193	0.945	0.01542	0.0052	0.00303	0.946	0.01571	0.00518
6	29671067	rs113510833	C	T	0.11659	0.00688	0.00767	0.37	-0.01884	0.00409	4.17e-06	0.0031	0.00326	0.0056	0.56	0.703	0.00662	0.0074	0.371	0.98	0.00661	0.00806	0.412	0.981	0.00651	0.00775	0.401	0.973	-0.03291	0.00803	4.19e-05	-0.02364	0.0048	8.55e-07	0.322	-0.02419	0.00611	7.51e-05	0.388	-0.03315	0.00774	1.86e-05	0.983	-0.03314	0.0084	8e-05	0.984	-0.03245	0.00808
6	31269173	rs9366778	G	A	0.36095	0.01333	0.00488	0.00625	0.01381	0.0026	1.12e-07	0.931	0.00967	0.00356	0.0066	0.544	0.01191	0.00489	0.0148	0.837	0.01191	0.00512	0.0201	0.84	0.01206	0.00512	0.0185	0.857	0.00547	0.00511	0.284	0.0158	0.00305	2.32e-07	0.0827	0.00426	0.00388	0.273	0.85	0.00705	0.00512	0.168	0.827	0.00705	0.00534	0.187	0.831	0.00718	0.00533
6	31368451	rs6911024	T	C	0.09195	-0.00448	0.00813	0.582	0.02665	0.00434	8.18e-10	0.000733	-0.00183	0.00594	0.758	0.793	-0.00553	0.00812	0.496	0.927	-0.00548	0.00854	0.521	0.932	-0.00566	0.00852	0.507	0.92	0.04189	0.0085	8.24e-07	0.03305	0.00508	7.83e-11	0.372	0.03107	0.00646	1.53e-06	0.311	0.04287	0.0085	4.5e-07	0.935	0.04284	0.00889	1.43e-06	0.938	0.04357	0.00887
6	32128394	rs9267812	C	T	0.1351	-0.01167	0.00686	0.0892	-0.01819	0.00367	6.96e-07	0.402	-0.00923	0.00501	0.0656	0.774	-0.01081	0.00686	0.115	0.929	-0.01081	0.00721	0.134	0.931	-0.01101	0.00719	0.126	0.947	-0.01408	0.00719	0.0504	-0.02126	0.0043	7.75e-07	0.392	-0.00954	0.00547	0.0814	0.615	-0.01431	0.00718	0.0463	0.982	-0.01431	0.00753	0.0572	0.982	-0.01441	0.00749
6	33775641	rs1547669	A	G	0.49935	-0.01755	0.0047	0.000188	-0.01166	0.00251	3.32e-06	0.269	-0.01347	0.00343	8.66e-05	0.483	-0.01743	0.00469	0.000205	0.985	-0.01743	0.00494	0.000419	0.985	-0.0176	0.00492	0.000343	0.994	0.00107	0.00492	0.828	-0.01266	0.00294	1.7e-05	0.0166	0.00232	0.00374	0.535	0.839	0.00162	0.00491	0.741	0.936	0.00162	0.00515	0.752	0.938	0.00163	0.00512
6	34190104	rs75104038	G	A	0.06131	-0.03069	0.0098	0.00174	-0.04818	0.00523	3.27e-20	0.115	-0.02725	0.00716	0.000141	0.776	-0.03254	0.00977	0.000863	0.894	-0.03253	0.0103	0.00159	0.897	-0.03275	0.01023	0.00137	0.885	-0.03675	0.01026	0.000341	-0.05595	0.00614	8.04e-20	0.108	-0.02213	0.00781	0.00459	0.257	-0.03389	0.01023	0.00092	0.843	-0.03389	0.01074	0.0016	0.847	-0.0343	0.01066
6	34199815	rs75034466	C	T	0.0477	-0.0249	0.01102	0.0238	-0.0513	0.00588	2.81e-18	0.0346	-0.02287	0.00805	0.00449	0.882	-0.02594	0.01099	0.0182	0.947	-0.02612	0.01158	0.0241	0.939	-0.02616	0.01153	0.0233	0.937	-0.04683	0.01151	4.73e-05	-0.0602	0.00689	2.28e-18	0.319	-0.03034	0.00876	0.000533	0.254	-0.04486	0.01149	9.48e-05	0.904	-0.04475	0.01205	0.000203	0.901	-0.0456	0.01201
6	35529025	rs6911621	C	T	0.34628	-0.00607	0.00495	0.219	-0.01934	0.00264	2.31e-13	0.018	-0.00579	0.00361	0.109	0.963	-0.0059	0.00493	0.231	0.981	-0.0059	0.0052	0.256	0.981	-0.0059	0.00517	0.254	0.981	-0.02107	0.00517	4.66e-05	-0.02311	0.0031	8.3e-14	0.735	-0.01463	0.00394	0.000202	0.322	-0.02096	0.00516	4.92e-05	0.988	-0.02096	0.00541	0.000108	0.988	-0.02124	0.00538
6	35687249	rs9348981	T	G	0.29163	0.01595	0.00521	0.00218	0.01668	0.00278	1.87e-09	0.901	0.01243	0.0038	0.00108	0.584	0.01542	0.00516	0.0028	0.943	0.01542	0.00547	0.00482	0.944	0.01543	0.00541	0.00432	0.945	0.00671	0.00545	0.218	0.01899	0.00326	5.62e-09	0.053	0.00433	0.00414	0.296	0.728	0.00746	0.0054	0.167	0.922	0.00747	0.0057	0.19	0.924	0.00755	0.00563
6	37105893	rs2395668	A	G	0.16453	0.01955	0.00635	0.00209	0.01775	0.00339	1.66e-07	0.803	0.01536	0.00464	0.000924	0.594	0.01933	0.00633	0.00225	0.98	0.01938	0.00667	0.00368	0.985	0.01954	0.00664	0.00323	0.999	0.00475	0.00665	0.475	0.0199	0.00397	5.51e-07	0.0505	0.00219	0.00506	0.665	0.759	0.00488	0.00662	0.461	0.989	0.00485	0.00695	0.485	0.992	0.00493	0.00691
6	53349401	rs7744700	T	A	0.29119	0.02043	0.00529	0.000112					0.01544	0.00386	6.44e-05	0.446	0.01956	0.00516	0.00015	0.906	0.01958	0.00556	0.000428	0.912	0.01928	0.00541	0.000363	0.879	0.00122	0.00553	0.826					0.00117	0.00421	0.782	0.994	0.00345	0.0054	0.522	0.772	0.00344	0.00579	0.552	0.781	0.00348	0.00563
6	84105136	rs185262229	T	A	0.00788	0.09856	0.02679	0.000234					0.08053	0.01959	3.93e-05	0.587	0.10519	0.02653	7.34e-05	0.86	0.10614	0.02817	0.000165	0.845	0.10665	0.02795	0.000136	0.834	-0.03581	0.02793	0.2					-0.03336	0.02127	0.117	0.944	-0.03614	0.02771	0.192	0.993	-0.0367	0.02924	0.21	0.982	-0.03671	0.02912
6	109288036	rs76094073	C	G	0.12027	-0.01297	0.00723	0.0729					-0.01171	0.00528	0.0266	0.888	-0.01332	0.00721	0.0649	0.973	-0.01333	0.0076	0.0792	0.972	-0.01341	0.00756	0.0761	0.966	-0.02297	0.00756	0.00239					-0.0159	0.00575	0.00573	0.457	-0.02343	0.00755	0.00192	0.966	-0.02341	0.00791	0.00308	0.968	-0.02376	0.00787
6	109290319	rs6568554	C	A	0.14342	-0.00494	0.00671	0.462	-0.02314	0.00358	1e-10	0.0167	-0.00518	0.0049	0.29	0.977	-0.00464	0.0067	0.488	0.975	-0.00465	0.00705	0.51	0.976	-0.00465	0.00701	0.508	0.976	-0.02619	0.00702	0.000189	-0.02788	0.0042	3.14e-11	0.837	-0.01945	0.00534	0.000269	0.444	-0.02757	0.00701	8.4e-05	0.89	-0.02757	0.00734	0.000173	0.892	-0.02794	0.00731
6	117157774	rs636252	T	C	0.59195	0.00251	0.00478	0.6	0.01222	0.00255	1.64e-06	0.0731	0.00175	0.00349	0.615	0.898	0.00109	0.00478	0.82	0.834	0.00109	0.00502	0.829	0.838	0.00107	0.005	0.83	0.836	0.01479	0.005	0.00308	0.01485	0.00299	6.9e-07	0.992	0.01136	0.0038	0.0028	0.585	0.01596	0.005	0.00141	0.869	0.01596	0.00523	0.00227	0.872	0.0162	0.00521
6	126865884	rs6925689	T	C	0.50573	0.01925	0.00471	4.33e-05	0.00861	0.00251	0.000613	0.046	0.01486	0.00344	1.53e-05	0.451	0.0197	0.00469	2.71e-05	0.947	0.0197	0.00495	6.85e-05	0.948	0.01988	0.00492	5.29e-05	0.927	-0.00821	0.00493	0.0957	0.00871	0.00295	0.00313	0.00322	-0.00721	0.00375	0.0543	0.872	-0.00824	0.00491	0.0937	0.997	-0.00824	0.00516	0.11	0.997	-0.00833	0.00512
6	130337266	rs6569647	T	C	0.19925	0.01281	0.00593	0.0308	0.01369	0.00316	1.5e-05	0.895	0.01058	0.00433	0.0145	0.761	0.01317	0.00587	0.025	0.966	0.01318	0.00623	0.0343	0.965	0.01314	0.00615	0.0328	0.969	0.00524	0.0062	0.399	0.01552	0.00371	2.85e-05	0.155	0.00312	0.00472	0.509	0.786	0.00559	0.00615	0.363	0.968	0.00557	0.00649	0.39	0.97	0.00566	0.00641
6	130345835	rs1415701	G	A	0.26693	0.00319	0.00538	0.553	0.01475	0.00287	2.76e-07	0.0581	0.00362	0.00393	0.357	0.948	0.00339	0.00531	0.523	0.979	0.0034	0.00565	0.547	0.978	0.00333	0.00556	0.55	0.986	0.01736	0.00563	0.00204	0.01772	0.00337	1.41e-07	0.957	0.01204	0.00428	0.00492	0.451	0.01712	0.00555	0.00205	0.975	0.01711	0.00588	0.00365	0.975	0.01719	0.00579
6	141878920	rs6930558	G	T	0.74522	-0.02302	0.00544	2.34e-05	-0.01739	0.0029	2.11e-09	0.362	-0.01777	0.00397	7.7e-06	0.436	-0.02279	0.00538	2.31e-05	0.976	-0.02277	0.00572	6.86e-05	0.974	-0.02279	0.00564	5.31e-05	0.976	-4e-05	0.0057	0.994	-0.0192	0.00341	1.83e-08	0.00395	0.00088	0.00434	0.84	0.898	-0.00088	0.00564	0.877	0.917	-0.00089	0.00597	0.882	0.918	-0.00089	0.00587
6	142584429	rs4518515	A	T	0.56467	0.00659	0.00477	0.167					0.00432	0.00348	0.215	0.7	0.00424	0.00473	0.371	0.726	0.00424	0.00501	0.398	0.733	0.00425	0.00496	0.392	0.733	0.01608	0.005	0.00129					0.01256	0.0038	0.000949	0.575	0.01792	0.00495	0.000298	0.794	0.01792	0.00523	0.000606	0.799	0.01802	0.00516
6	142734204	rs962554	T	C	0.28611	0.01575	0.00522	0.00257	0.01686	0.00279	1.54e-09	0.852	0.01219	0.00382	0.0014	0.581	0.01503	0.0052	0.00383	0.922	0.01507	0.00549	0.00607	0.928	0.01519	0.00545	0.00531	0.941	0.00682	0.00547	0.212	0.01922	0.00327	4.28e-09	0.0519	0.00477	0.00416	0.252	0.765	0.00807	0.00544	0.138	0.872	0.00805	0.00573	0.16	0.877	0.00813	0.00568
6	152039964	rs10872678	T	C	0.27481	0.02063	0.00527	9.03e-05	0.02105	0.00281	7.11e-14	0.944	0.01627	0.00385	2.33e-05	0.504	0.02026	0.00526	0.000117	0.96	0.02028	0.00554	0.000248	0.964	0.0205	0.00551	0.0002	0.986	0.00933	0.00552	0.0906	0.02387	0.0033	4.58e-13	0.0237	0.00478	0.0042	0.255	0.511	0.00856	0.0055	0.12	0.921	0.00855	0.00577	0.138	0.922	0.00867	0.00574
6	152042502	rs7772579	A	C	0.278	0.02037	0.00525	0.000105	0.02169	0.0028	1e-14	0.825	0.0162	0.00383	2.38e-05	0.521	0.02008	0.00524	0.000127	0.969	0.02011	0.00552	0.000267	0.973	0.02029	0.00549	0.00022	0.992	0.01046	0.0055	0.057	0.02466	0.00329	6.2e-14	0.0266	0.00555	0.00418	0.184	0.478	0.00963	0.00548	0.0791	0.915	0.00962	0.00575	0.0943	0.916	0.00977	0.00572
6	166014223	rs9457107	C	T	0.60965	0.01779	0.00482	0.000227	0.00943	0.00257	0.000248	0.127	0.01376	0.00352	9.32e-05	0.5	0.01808	0.00481	0.00017	0.965	0.01807	0.00507	0.000363	0.967	0.01821	0.00504	0.0003	0.952	-0.00615	0.00506	0.224	0.00988	0.00302	0.00109	0.0065	-0.00509	0.00385	0.186	0.867	-0.00543	0.00504	0.281	0.919	-0.00542	0.00529	0.305	0.92	-0.00542	0.00525
6	166142456	rs2934844	A	T	0.67048	-0.01959	0.00505	0.000103					-0.01503	0.00368	4.48e-05	0.465	-0.01938	0.00499	0.000104	0.976	-0.01935	0.0053	0.000262	0.974	-0.01938	0.00523	0.00021	0.977	0.00096	0.00529	0.856					0.00172	0.00402	0.669	0.909	0.00062	0.00523	0.905	0.964	0.00061	0.00553	0.913	0.963	0.00062	0.00545
7	2741021	rs1724889	G	A	0.25848	0.00292	0.00544	0.592	0.0149	0.0029	2.84e-07	0.052	0.00374	0.00397	0.346	0.903	0.00354	0.00536	0.509	0.935	0.00355	0.00571	0.534	0.936	0.00353	0.00562	0.53	0.938	0.01759	0.00569	0.002	0.01789	0.0034	1.48e-07	0.965	0.01207	0.00433	0.0053	0.44	0.01718	0.00561	0.00219	0.958	0.01717	0.00595	0.00393	0.959	0.01718	0.00585
7	2756832	rs4719648	T	C	0.57946	-0.01288	0.00476	0.00684	-0.01569	0.00254	6.6e-10	0.603	-0.01176	0.00347	0.00071	0.85	-0.0146	0.00475	0.00213	0.798	-0.01461	0.005	0.00349	0.802	-0.01475	0.00498	0.00306	0.785	-0.00904	0.00498	0.0697	-0.01784	0.00298	2.15e-09	0.13	-0.00397	0.00379	0.295	0.418	-0.0069	0.00498	0.166	0.761	-0.00689	0.00521	0.186	0.766	-0.00701	0.00519
7	22739562	rs59084784	C	A	0.32271	-0.01178	0.00505	0.0198	-0.01494	0.00269	2.92e-08	0.58	-0.00975	0.00369	0.00821	0.745	-0.01188	0.00502	0.0179	0.988	-0.01189	0.00531	0.0251	0.988	-0.01192	0.00526	0.0234	0.984	-0.00791	0.00529	0.134	-0.01718	0.00316	5.47e-08	0.132	-0.00542	0.00402	0.178	0.707	-0.00866	0.00525	0.0992	0.92	-0.00866	0.00553	0.117	0.922	-0.00878	0.00548
7	22798265	rs7808457	T	A	0.58887	-0.00528	0.00478	0.27					-0.00453	0.00349	0.194	0.899	-0.00468	0.00477	0.327	0.929	-0.00467	0.00502	0.352	0.93	-0.00468	0.005	0.349	0.931	-0.01425	0.00501	0.00445					-0.01099	0.00381	0.00392	0.604	-0.01576	0.00499	0.0016	0.831	-0.01576	0.00524	0.00262	0.834	-0.01595	0.0052
7	23513093	rs34776209	C	T	0.24721	0.01691	0.00546	0.00195	0.02227	0.00291	2.02e-14	0.386	0.01431	0.00398	0.000324	0.701	0.0174	0.00544	0.00138	0.949	0.01743	0.00573	0.00236	0.948	0.01757	0.0057	0.00205	0.932	0.01426	0.00571	0.0125	0.02562	0.00341	6.2e-14	0.0878	0.0083	0.00434	0.0561	0.406	0.01321	0.00569	0.0204	0.896	0.01319	0.00597	0.0272	0.897	0.01337	0.00594
7	35299657	rs77553582	T	C	0.3877	0.00602	0.00483	0.212	0.00784	0.00258	0.00236	0.741	0.0048	0.00352	0.173	0.837	0.0058	0.00482	0.229	0.973	0.0058	0.00507	0.253	0.974	0.00593	0.00505	0.24	0.989	0.00492	0.00506	0.331	0.00905	0.00302	0.00277	0.484	0.00319	0.00385	0.408	0.785	0.00499	0.00504	0.323	0.993	0.00498	0.00529	0.347	0.993	0.00498	0.00526
7	44174857	rs2908279	T	G	0.50493	0.01113	0.00472	0.0185	0.01342	0.00252	9.81e-08	0.669	0.00798	0.00345	0.0206	0.59	0.0096	0.00469	0.0408	0.819	0.0096	0.00496	0.0529	0.824	0.0096	0.00492	0.0508	0.823	0.00801	0.00494	0.105	0.01553	0.00295	1.46e-07	0.192	0.00573	0.00375	0.127	0.712	0.00888	0.00491	0.0707	0.901	0.00888	0.00516	0.0854	0.903	0.00901	0.00512
7	44231778	rs2971669	C	T	0.21727	0.00165	0.0057	0.772	-0.01711	0.00304	1.84e-08	0.00369	-9e-05	0.00416	0.984	0.806	0.00176	0.00569	0.757	0.989	0.00177	0.00599	0.767	0.988	0.00179	0.00596	0.763	0.986	-0.02518	0.00597	2.47e-05	-0.02111	0.00357	3.38e-09	0.558	-0.01858	0.00454	4.27e-05	0.379	-0.02575	0.00596	1.54e-05	0.946	-0.02576	0.00624	3.7e-05	0.947	-0.02605	0.00621
7	44246271	rs138715366	C	T	0.00874	0.23737	0.02548	1.21e-20	0.18019	0.0136	4.36e-40	0.0477	0.1898	0.01858	1.71e-24	0.131	0.24312	0.02529	7.05e-22	0.873	0.24378	0.02674	7.84e-20	0.862	0.24524	0.02652	2.33e-20	0.831	0.00381	0.02668	0.886	0.19764	0.01593	2.43e-35	4.46e-10	-0.01574	0.02028	0.438	0.56	0.00105	0.02647	0.968	0.941	0.00065	0.02788	0.981	0.935	0.00099	0.02763
7	45895604	rs10265133	G	T	0.14103	-0.01859	0.00688	0.00687	0.01028	0.00367	0.00509	0.000213	-0.01129	0.00502	0.0244	0.391	-0.01682	0.00672	0.0123	0.854	-0.01682	0.00722	0.0199	0.859	-0.01663	0.00704	0.0182	0.842	0.03294	0.0072	4.79e-06	0.01411	0.0043	0.00104	0.0248	0.02383	0.00548	1.35e-05	0.314	0.03169	0.00703	6.51e-06	0.902	0.03169	0.00753	2.57e-05	0.905	0.03138	0.00733
7	46298647	rs11983722	A	T	0.06395	0.02291	0.00969	0.0181					0.01969	0.00707	0.00534	0.788	0.02493	0.0096	0.00944	0.882	0.02478	0.01017	0.0149	0.894	0.02487	0.01004	0.0132	0.888	0.00755	0.01016	0.458					0.00342	0.00773	0.658	0.746	0.00698	0.01007	0.488	0.968	0.00707	0.01062	0.506	0.974	0.00703	0.01046
7	47275737	rs10265057	A	G	0.09257	-0.04119	0.00816	4.45e-07	-0.01982	0.00436	5.42e-06	0.0209	-0.03054	0.00595	2.91e-07	0.292	-0.03992	0.00807	7.53e-07	0.912	-0.04024	0.00857	2.64e-06	0.936	-0.04036	0.00849	1.99e-06	0.944	0.01349	0.00851	0.113	-0.0204	0.00508	5.93e-05	0.000628	0.01253	0.00647	0.0528	0.929	0.01357	0.00843	0.108	0.995	0.01375	0.0089	0.122	0.983	0.0137	0.00884
7	50733316	rs2237467	G	A	0.22011	-0.01144	0.00569	0.0444	-0.01807	0.00304	2.66e-09	0.305	-0.0106	0.00416	0.0107	0.905	-0.01272	0.00566	0.0246	0.874	-0.01274	0.00598	0.0332	0.876	-0.01276	0.00593	0.0315	0.873	-0.01319	0.00595	0.0267	-0.02091	0.00356	4.22e-09	0.265	-0.00786	0.00453	0.0824	0.476	-0.01216	0.00592	0.04	0.903	-0.01215	0.00622	0.0509	0.904	-0.01232	0.00618
7	73034559	rs112139215	C	A	0.06889	-0.05174	0.00931	2.7e-08	-0.02969	0.00496	2.21e-09	0.0365	-0.03961	0.00679	5.45e-09	0.292	-0.05183	0.00927	2.24e-08	0.995	-0.05174	0.00977	1.2e-07	1	-0.05219	0.0097	7.5e-08	0.974	0.01003	0.00976	0.304	-0.03159	0.00583	6.12e-08	0.000251	0.01186	0.00742	0.11	0.881	0.0118	0.00971	0.224	0.898	0.01175	0.0102	0.249	0.903	0.01187	0.01011
7	92264410	rs2282978	T	C	0.32422	-0.02076	0.00502	3.59e-05	-0.01276	0.00268	1.93e-06	0.16	-0.01563	0.00367	2.02e-05	0.409	-0.0203	0.00501	5.17e-05	0.947	-0.0203	0.00528	0.00012	0.949	-0.0205	0.00525	9.5e-05	0.971	0.00464	0.00527	0.379	-0.01374	0.00315	1.26e-05	0.00274	0.00354	0.004	0.376	0.869	0.00306	0.00525	0.56	0.832	0.00306	0.0055	0.578	0.836	0.00307	0.00547
7	99332948	rs45446698	T	G	0.04227	0.01184	0.01168	0.311	-0.04183	0.00623	1.88e-11	5.05e-05	0.00782	0.00852	0.359	0.781	0.01545	0.01168	0.186	0.827	0.01548	0.01227	0.207	0.83	0.01561	0.01223	0.202	0.823	-0.07069	0.01224	7.74e-09	-0.05267	0.00732	6.19e-13	0.207	-0.05443	0.00931	4.97e-09	0.291	-0.07449	0.01223	1.13e-09	0.826	-0.07451	0.0128	5.84e-09	0.829	-0.07537	0.01274
7	127509070	rs13231367	G	A	0.29473	0.01188	0.00515	0.0212	0.02003	0.00275	3.21e-13	0.163	0.01023	0.00376	0.00651	0.796	0.01198	0.00515	0.0199	0.989	0.012	0.00541	0.0266	0.987	0.01211	0.0054	0.0248	0.975	0.01578	0.00539	0.00343	0.02338	0.00322	4.1e-13	0.226	0.01041	0.0041	0.0111	0.428	0.01565	0.00539	0.00367	0.987	0.01564	0.00564	0.00554	0.986	0.0159	0.00562
7	127660763	rs6467157	T	C	0.29475	0.01599	0.00523	0.00225	0.02128	0.00279	2.45e-14	0.373	0.01336	0.00382	0.000471	0.684	0.01617	0.00514	0.00164	0.981	0.01621	0.0055	0.0032	0.978	0.01605	0.00539	0.00289	0.994	0.01331	0.00547	0.015	0.02452	0.00327	6.73e-14	0.0788	0.00829	0.00416	0.0464	0.465	0.01309	0.00538	0.0149	0.977	0.01307	0.00572	0.0224	0.976	0.01311	0.00561
7	148966949	rs6958858	T	C	0.48764	-0.01194	0.0047	0.011	-0.01187	0.0025	2.13e-06	0.99	-0.00952	0.00343	0.00544	0.678	-0.01192	0.00469	0.0111	0.998	-0.01192	0.00493	0.0156	0.998	-0.01202	0.00492	0.0145	0.99	-0.00469	0.00491	0.34	-0.01342	0.00294	4.92e-06	0.127	-0.00231	0.00374	0.536	0.701	-0.00433	0.00492	0.378	0.959	-0.00433	0.00514	0.399	0.96	-0.00443	0.00512
7	150690176	rs3918226	C	T	0.08117	-0.01351	0.00873	0.122	0.02034	0.00466	1.25e-05	0.000625	-0.00908	0.00637	0.154	0.682	-0.01484	0.0086	0.0844	0.913	-0.01486	0.00917	0.105	0.915	-0.01487	0.009	0.0986	0.913	0.0424	0.00915	3.6e-06	0.02629	0.00547	1.56e-06	0.131	0.03237	0.00696	3.31e-06	0.383	0.04377	0.00901	1.18e-06	0.915	0.04378	0.00957	4.78e-06	0.917	0.04366	0.00938
8	6446938	rs62496903	C	T	0.08437	-0.02666	0.00844	0.00158	-0.02153	0.0045	1.74e-06	0.592	-0.01802	0.00616	0.00346	0.408	-0.02258	0.00843	0.0074	0.732	-0.02266	0.00887	0.0106	0.744	-0.02281	0.00884	0.00988	0.753	-0.00183	0.00881	0.835	-0.0242	0.00527	4.44e-06	0.0293	-0.00335	0.0067	0.617	0.891	-0.00683	0.00882	0.439	0.689	-0.00678	0.00922	0.462	0.698	-0.00703	0.00921
8	23345526	rs732563	T	C	0.50589	-0.0168	0.0047	0.000347	-0.0112	0.00251	7.85e-06	0.292	-0.01283	0.00343	0.000181	0.495	-0.01659	0.00469	0.000408	0.975	-0.01659	0.00493	0.000769	0.976	-0.01678	0.00492	0.000642	0.998	0.00191	0.00491	0.698	-0.01216	0.00294	3.5e-05	0.014	0.00212	0.00374	0.57	0.972	0.00142	0.00491	0.772	0.944	0.00142	0.00514	0.782	0.946	0.00142	0.00512
8	23403378	rs11778247	G	A	0.1657	0.00161	0.00632	0.798	0.01892	0.00337	2.04e-08	0.0157	0.00427	0.00461	0.354	0.734	0.00384	0.00631	0.543	0.803	0.00385	0.00664	0.562	0.808	0.00388	0.00661	0.557	0.804	0.02379	0.00662	0.000323	0.02279	0.00396	8.51e-09	0.896	0.01587	0.00503	0.00162	0.34	0.0225	0.00661	0.000663	0.89	0.0225	0.00692	0.00115	0.892	0.02278	0.00689
8	38366249	rs34036147	C	T	0.69165	-0.01628	0.00513	0.00151	-0.01145	0.00274	2.94e-05	0.406	-0.01311	0.00375	0.00047	0.617	-0.01694	0.00508	0.000859	0.928	-0.01694	0.00539	0.00168	0.929	-0.01696	0.00532	0.00144	0.927	0.00088	0.00537	0.869	-0.01244	0.00321	0.000109	0.0334	0.00216	0.00409	0.598	0.851	0.00143	0.00532	0.788	0.942	0.00144	0.00562	0.798	0.943	0.00143	0.00555
8	41505849	rs116964396	C	A	0.03569	-0.05036	0.01271	7.42e-05	-0.01825	0.00678	0.00715	0.0258	-0.03755	0.00928	5.2e-05	0.416	-0.04999	0.01265	7.78e-05	0.984	-0.05014	0.01335	0.000173	0.991	-0.05047	0.01327	0.000144	0.995	0.02832	0.01327	0.0328	-0.01764	0.00794	0.0262	0.00295	0.02202	0.0101	0.0292	0.705	0.02597	0.01323	0.0497	0.9	0.02606	0.01388	0.0604	0.906	0.02618	0.01383
8	41533514	rs13266210	A	G	0.21375	0.03024	0.00576	1.52e-07	0.02046	0.00307	2.8e-11	0.134	0.02232	0.00421	1.11e-07	0.267	0.02876	0.00572	5.05e-07	0.855	0.02874	0.00605	2.05e-06	0.857	0.02891	0.006	1.43e-06	0.872	-0.00295	0.00603	0.625	0.02239	0.00361	5.49e-10	0.000312	-0.00261	0.00459	0.57	0.964	-0.00098	0.00599	0.87	0.817	-0.00097	0.00631	0.878	0.82	-0.00097	0.00625
8	57122215	rs72656010	T	C	0.13131	0.03608	0.00698	2.31e-07	0.02089	0.00372	1.98e-08	0.0546	0.02825	0.00509	2.93e-08	0.364	0.03695	0.00695	1.05e-07	0.93	0.03693	0.00733	4.7e-07	0.933	0.03717	0.00728	3.25e-07	0.914	-0.00904	0.0073	0.215	0.02215	0.00437	3.92e-07	0.000244	-0.00874	0.00555	0.115	0.974	-0.00878	0.00727	0.227	0.98	-0.00877	0.00763	0.251	0.979	-0.0088	0.00758
8	77611012	rs6995390	A	T	0.16009	0.01961	0.00642	0.00225					0.01445	0.00469	0.00205	0.516	0.02184	0.0064	0.00064	0.806	0.02184	0.00674	0.0012	0.811	0.02213	0.00671	0.000969	0.786	-0.04289	0.00671	1.62e-10					-0.03366	0.0051	4.24e-11	0.274	-0.04494	0.00669	1.89e-11	0.829	-0.04494	0.00702	1.52e-10	0.833	-0.04552	0.00699
8	106115172	rs7819593	T	C	0.23339	-0.0198	0.00557	0.000382	-0.0151	0.00297	3.81e-07	0.457	-0.01484	0.00407	0.000265	0.472	-0.01896	0.00555	0.000628	0.915	-0.01895	0.00586	0.00121	0.916	-0.01904	0.00581	0.00105	0.925	-0.00085	0.00583	0.884	-0.01673	0.00349	1.64e-06	0.0195	0.0001	0.00444	0.982	0.897	-0.00161	0.00581	0.782	0.927	-0.00162	0.0061	0.791	0.928	-0.00167	0.00605
8	120596023	rs10283100	A	G	0.94424	-0.03177	0.01026	0.00195	-0.03378	0.00548	7.26e-10	0.863	-0.02526	0.00749	0.000747	0.608	-0.03106	0.01022	0.00237	0.961	-0.03136	0.01078	0.00361	0.978	-0.03158	0.01074	0.00329	0.989	-0.01365	0.01072	0.203	-0.03824	0.0064	2.32e-09	0.0489	-0.00854	0.00815	0.295	0.704	-0.015	0.01068	0.16	0.929	-0.01483	0.01121	0.186	0.94	-0.01523	0.01119
8	126506140	rs13271368	C	T	0.23638	0.0187	0.0056	0.00084	0.01395	0.00299	3.04e-06	0.455	0.01431	0.00409	0.000466	0.527	0.0183	0.00551	0.000898	0.959	0.01834	0.00588	0.00183	0.964	0.01829	0.00578	0.00155	0.96	0.00197	0.00586	0.737	0.01536	0.0035	1.16e-05	0.0497	-0.00077	0.00446	0.863	0.71	0.00065	0.00577	0.91	0.873	0.00063	0.00613	0.918	0.875	0.00062	0.00602
8	129170126	rs2608029	C	G	0.3342	-0.0089	0.005	0.0752					-0.00683	0.00365	0.0615	0.738	-0.00784	0.00497	0.115	0.88	-0.00783	0.00526	0.136	0.882	-0.00788	0.00521	0.13	0.887	-0.01232	0.00524	0.0187					-0.00876	0.00398	0.0279	0.589	-0.01294	0.00521	0.013	0.933	-0.01295	0.00548	0.0181	0.934	-0.01304	0.00543
8	142252580	rs13257363	G	A	0.41041	0.01498	0.00478	0.00172	0.01331	0.00255	1.79e-07	0.758	0.01138	0.00349	0.0011	0.544	0.01435	0.00477	0.00263	0.926	0.01434	0.00502	0.00427	0.927	0.0145	0.005	0.00372	0.945	0.00261	0.005	0.602	0.01496	0.00299	5.75e-07	0.0341	0.0018	0.00381	0.636	0.898	0.00384	0.005	0.442	0.862	0.00385	0.00523	0.462	0.865	0.00388	0.00521
8	142362391	rs9657468	G	T	0.66602	0.01738	0.005	0.00051	0.0092	0.00267	0.000563	0.149	0.01258	0.00365	0.000575	0.438	0.01645	0.00497	0.000944	0.895	0.01645	0.00526	0.00175	0.898	0.01653	0.00521	0.00151	0.906	-0.00389	0.00523	0.457	0.00974	0.00313	0.00187	0.0253	-0.004	0.00398	0.315	0.987	-0.00405	0.00521	0.437	0.983	-0.00405	0.00547	0.459	0.983	-0.00403	0.00543
9	4293150	rs10814916	A	C	0.50903	0.01452	0.0047	0.00201	-0.00539	0.00251	0.0315	0.000186	0.00927	0.00343	0.00688	0.368	0.01348	0.00469	0.00409	0.876	0.01348	0.00494	0.00635	0.879	0.0136	0.00492	0.00567	0.893	-0.02215	0.00492	6.67e-06	-0.00784	0.00294	0.00769	0.0125	-0.01624	0.00374	1.42e-05	0.339	-0.0214	0.00491	1.33e-05	0.915	-0.0214	0.00514	3.17e-05	0.916	-0.02166	0.00512
9	94252219	rs62562580	C	G	0.21968	-0.00915	0.00571	0.109					-0.00743	0.00417	0.0744	0.808	-0.00865	0.00566	0.127	0.95	-0.0087	0.00599	0.147	0.956	-0.0087	0.00594	0.143	0.956	-0.01096	0.00596	0.0661					-0.00777	0.00454	0.0867	0.671	-0.01168	0.00593	0.0488	0.932	-0.01165	0.00624	0.0618	0.936	-0.01181	0.00619
9	96900505	rs7854962	C	G	0.21303	0.01577	0.00579	0.00649					0.0146	0.00423	0.000558	0.871	0.018	0.00572	0.00165	0.784	0.01808	0.00609	0.00296	0.783	0.01803	0.006	0.00266	0.786	0.01124	0.00605	0.0632					0.00536	0.0046	0.244	0.439	0.0092	0.00598	0.124	0.811	0.00915	0.00633	0.148	0.812	0.00929	0.00625
9	98217348	rs28457693	A	G	0.10705	-0.04395	0.00761	7.74e-09	-0.03718	0.00405	4.74e-20	0.432	-0.03267	0.00556	4.11e-09	0.231	-0.04181	0.0076	3.79e-08	0.842	-0.04126	0.008	2.51e-07	0.807	-0.04162	0.00792	1.49e-07	0.832	-0.0077	0.00801	0.336	-0.04201	0.0048	2.01e-18	0.000238	-0.00421	0.00609	0.49	0.729	-0.00937	0.00798	0.24	0.882	-0.0097	0.00838	0.247	0.863	-0.00959	0.00825
9	113892963	rs1411424	G	A	0.52336	-0.00915	0.00471	0.0523	-0.01965	0.00252	5.92e-15	0.0494	-0.0073	0.00344	0.0339	0.751	-0.00797	0.0047	0.09	0.859	-0.00797	0.00495	0.108	0.863	-0.00805	0.00492	0.102	0.872	-0.01691	0.00494	0.000621	-0.02331	0.00295	3.05e-15	0.267	-0.01329	0.00376	0.000407	0.56	-0.01928	0.00492	8.83e-05	0.734	-0.01928	0.00517	0.000192	0.741	-0.01945	0.00513
9	113901309	rs2418135	G	A	0.5205	-0.00943	0.00471	0.0454	-0.01973	0.00252	4.38e-15	0.0536	-0.0075	0.00344	0.0291	0.742	-0.00824	0.0047	0.0793	0.859	-0.00825	0.00495	0.0958	0.863	-0.00834	0.00492	0.09	0.874	-0.01677	0.00494	0.000686	-0.02339	0.00295	2.39e-15	0.251	-0.01315	0.00376	0.000465	0.559	-0.01911	0.00492	0.000101	0.737	-0.01911	0.00517	0.000216	0.743	-0.01928	0.00513
9	116916214	rs72760655	C	A	0.32185	-0.00769	0.00505	0.128	0.01736	0.00269	1.17e-10	1.22e-05	-0.00452	0.00369	0.22	0.613	-0.0082	0.00502	0.103	0.943	-0.00819	0.00531	0.123	0.945	-0.00828	0.00527	0.116	0.935	0.03125	0.00528	3.21e-09	0.02197	0.00316	3.49e-12	0.131	0.02395	0.00402	2.45e-09	0.271	0.03266	0.00526	5.24e-10	0.85	0.03266	0.00552	3.33e-09	0.854	0.03302	0.00549
9	119115531	rs1323438	T	C	0.7193	-0.01799	0.00525	0.000612	-0.01437	0.0028	2.82e-07	0.543	-0.0161	0.00383	2.65e-05	0.772	-0.0208	0.00523	6.88e-05	0.704	-0.02078	0.00551	0.000165	0.714	-0.02088	0.00547	0.000136	0.703	-0.00092	0.00549	0.867	-0.01568	0.00329	1.84e-06	0.0212	0.00229	0.00418	0.583	0.642	0.00128	0.00547	0.815	0.776	0.00127	0.00574	0.825	0.783	0.00119	0.0057
9	123633948	rs3933326	A	G	0.68061	-0.02215	0.00512	1.52e-05	-0.01555	0.00273	1.24e-08	0.256	-0.01656	0.00374	9.46e-06	0.378	-0.0213	0.00503	2.27e-05	0.906	-0.02128	0.00538	7.63e-05	0.907	-0.02112	0.00527	6.06e-05	0.889	0.00103	0.00536	0.848	-0.01707	0.00321	1.01e-07	0.00375	0.00152	0.00408	0.709	0.942	0.00016	0.00527	0.976	0.908	0.00015	0.00561	0.979	0.909	0.00011	0.00548
9	125701608	rs10985827	T	G	0.1385	-0.02829	0.00681	3.24e-05	-0.02266	0.00363	4.4e-10	0.466	-0.02125	0.00497	1.92e-05	0.403	-0.02702	0.00679	6.96e-05	0.894	-0.02701	0.00715	0.00016	0.897	-0.02722	0.00711	0.00013	0.913	-0.00261	0.00712	0.714	-0.02523	0.00426	3.23e-09	0.00643	-0.001	0.00542	0.854	0.857	-0.00389	0.00711	0.584	0.898	-0.0039	0.00745	0.601	0.901	-0.00401	0.00741
9	139241030	rs28505901	A	G	0.75531	0.02445	0.00546	7.62e-06	0.01816	0.00291	4.64e-10	0.31	0.01855	0.00399	3.31e-06	0.383	0.02378	0.00546	1.32e-05	0.931	0.02376	0.00574	3.49e-05	0.931	0.02399	0.00572	2.7e-05	0.954	0.00096	0.00572	0.867	0.02003	0.00342	4.79e-09	0.00422	-0.0009	0.00435	0.836	0.796	0.00093	0.00572	0.87	0.997	0.00095	0.00598	0.874	0.999	0.001	0.00595
10	11122635	rs6602476	C	A	0.28066	-0.00092	0.00525	0.862	-0.01067	0.0028	0.00014	0.101	-0.00136	0.00383	0.723	0.946	-0.00073	0.00522	0.889	0.98	-0.00071	0.00552	0.898	0.978	-0.00073	0.00547	0.894	0.981	-0.01381	0.00551	0.0123	-0.01302	0.0033	7.82e-05	0.902	-0.01015	0.00419	0.0155	0.597	-0.01421	0.00547	0.0094	0.959	-0.01422	0.00576	0.0136	0.958	-0.01427	0.00569
10	25056118	rs4350272	A	G	0.73069	0.02328	0.0053	1.14e-05	0.01614	0.00283	1.18e-08	0.235	0.01689	0.00387	1.29e-05	0.33	0.0217	0.00529	4.1e-05	0.833	0.02168	0.00557	0.0001	0.834	0.02187	0.00554	7.86e-05	0.854	-0.00104	0.00556	0.852	0.01776	0.00332	9.18e-08	0.00371	-0.00126	0.00423	0.766	0.975	0.00024	0.00554	0.965	0.871	0.00026	0.00581	0.965	0.872	0.00027	0.00577
10	70975916	rs5030938	C	T	0.68734	-0.02017	0.00509	7.34e-05	-0.02134	0.00271	3.81e-15	0.84	-0.01648	0.00371	8.99e-06	0.557	-0.02052	0.00506	5.04e-05	0.961	-0.02054	0.00534	0.000121	0.961	-0.02071	0.00531	9.49e-05	0.942	-0.00875	0.00533	0.101	-0.02421	0.00318	2.95e-14	0.0128	-0.00486	0.00405	0.23	0.561	-0.0087	0.0053	0.101	0.994	-0.00869	0.00557	0.119	0.993	-0.00877	0.00553
10	70986723	rs9645500	T	G	0.69415	-0.01995	0.0051	9.2e-05	-0.02142	0.00272	3.58e-15	0.799	-0.01616	0.00372	1.41e-05	0.548	-0.02006	0.00509	8.25e-05	0.988	-0.02008	0.00536	0.000177	0.986	-0.02032	0.00534	0.000141	0.96	-0.00923	0.00534	0.0843	-0.02434	0.00319	2.48e-14	0.0152	-0.00531	0.00406	0.192	0.559	-0.00928	0.00533	0.0818	0.994	-0.00927	0.00559	0.0973	0.996	-0.00939	0.00556
10	82208878	rs7075355	G	A	0.53266	-0.00813	0.0047	0.084	-0.0125	0.00251	6.34e-07	0.412	-0.00767	0.00343	0.0255	0.937	-0.00927	0.0047	0.0488	0.864	-0.00927	0.00494	0.0606	0.867	-0.00938	0.00493	0.0568	0.853	-0.00949	0.00493	0.054	-0.01444	0.00295	9.49e-07	0.389	-0.00507	0.00375	0.176	0.475	-0.00794	0.00492	0.107	0.823	-0.00794	0.00515	0.123	0.827	-0.00805	0.00513
10	90013195	rs558443	C	A	0.77318	-0.01617	0.00569	0.00448	-0.01229	0.00303	5.09e-05	0.547	-0.01228	0.00415	0.0031	0.58	-0.0157	0.00561	0.00512	0.953	-0.0157	0.00597	0.0086	0.954	-0.01567	0.00588	0.00765	0.951	-0.00071	0.00596	0.905	-0.01359	0.00356	0.000135	0.0634	0.0003	0.00453	0.946	0.892	-0.00103	0.00587	0.861	0.969	-0.00103	0.00623	0.868	0.97	-0.00104	0.00612
10	94479107	rs1112718	A	G	0.40602	-0.03436	0.00478	6.73e-13	-0.01286	0.00255	4.71e-07	7.3e-05	-0.02494	0.00349	8.99e-13	0.112	-0.03323	0.00478	3.55e-12	0.867	-0.03323	0.00502	3.76e-11	0.87	-0.03361	0.00501	1.9e-11	0.913	0.01792	0.00501	0.00035	-0.01266	0.003	2.37e-05	1.63e-07	0.01385	0.00381	0.000278	0.519	0.01625	0.005	0.00116	0.814	0.01625	0.00524	0.00194	0.818	0.01643	0.00521
10	95969913	rs10509669	A	T	0.25204	-0.01967	0.00545	0.000306					-0.0127	0.00397	0.0014	0.302	-0.01903	0.00541	0.000432	0.934	-0.01903	0.00572	0.000879	0.936	-0.01915	0.00567	0.00073	0.948	0.03883	0.00569	9.11e-12					0.02789	0.00433	1.18e-10	0.126	0.03715	0.00566	5.07e-11	0.834	0.03715	0.00595	4.39e-10	0.839	0.03746	0.0059
10	96025491	rs3740360	A	C	0.111	-0.00091	0.00747	0.903	-0.03335	0.00398	5.3e-17	0.000126	-0.00246	0.00545	0.652	0.867	0.00015	0.00747	0.984	0.92	0.00028	0.00784	0.972	0.913	0.00022	0.00781	0.978	0.917	-0.04601	0.00783	4.2e-09	-0.04097	0.00469	2.32e-18	0.58	-0.03372	0.00596	1.5e-08	0.212	-0.04695	0.00783	2.05e-09	0.932	-0.04703	0.00819	9.39e-09	0.929	-0.04747	0.00814
10	96039597	rs2274224	G	C	0.4346	-0.02109	0.00475	8.78e-06					-0.0156	0.00346	6.63e-06	0.35	-0.01944	0.00473	4e-05	0.805	-0.01943	0.00498	9.64e-05	0.809	-0.01962	0.00496	7.61e-05	0.83	-0.00678	0.00497	0.172					-0.00466	0.00378	0.218	0.734	-0.0083	0.00496	0.094	0.829	-0.0083	0.0052	0.11	0.833	-0.00841	0.00517
10	104201070	rs562974282	T	G	0.00215	0.11839	0.05371	0.0275	-0.08841	0.02876	0.00211	0.000688	0.08234	0.03931	0.0362	0.588					0.12393	0.0565	0.0283	0.943	0.12027	0.05322	0.0238	0.98	-0.25152	0.05556	5.98e-06	-0.11761	0.03322	0.000399	0.0386	-0.18654	0.04237	1.07e-05	0.352					-0.24875	0.05825	1.95e-05	0.973	-0.24156	0.05544
10	104958244	rs10883846	C	T	0.39393	0.01936	0.00482	5.86e-05	0.01495	0.00257	6.05e-09	0.419	0.01593	0.00352	5.94e-06	0.565	0.02046	0.0048	2.03e-05	0.872	0.02048	0.00506	5.23e-05	0.874	0.02063	0.00503	4.13e-05	0.855	0.00155	0.00504	0.758	0.01639	0.00301	5.44e-08	0.0115	-0.00148	0.00383	0.699	0.632	-0.00016	0.00503	0.974	0.81	-0.00017	0.00527	0.974	0.813	-0.00011	0.00524
10	112026082	rs1967840	A	G	0.17509	0.02016	0.00618	0.00111	0.01276	0.0033	0.00011	0.291	0.01412	0.00451	0.00174	0.43	0.01818	0.00617	0.00322	0.821	0.01821	0.00649	0.00503	0.828	0.01841	0.00647	0.00442	0.846	-0.00322	0.00647	0.619	0.01391	0.00387	0.000322	0.0231	-0.00187	0.00492	0.703	0.869	-0.0009	0.00646	0.889	0.8	-0.00092	0.00677	0.891	0.807	-0.00091	0.00674
10	114758349	rs7903146	C	T	0.28995	-0.01142	0.00517	0.0273	-0.01907	0.00276	4.89e-12	0.192	-0.00924	0.00378	0.0144	0.734	-0.01075	0.00517	0.0376	0.927	-0.01073	0.00544	0.0483	0.927	-0.01086	0.00541	0.0449	0.94	-0.01432	0.00542	0.00829	-0.02237	0.00324	5.33e-12	0.203	-0.0105	0.00412	0.0109	0.575	-0.01563	0.00541	0.0039	0.865	-0.01564	0.00567	0.00583	0.867	-0.01582	0.00564
10	115789375	rs7076938	C	T	0.73488	-0.02168	0.00535	5.04e-05	-0.02324	0.00285	3.86e-16	0.796	-0.0167	0.0039	1.88e-05	0.453	-0.02055	0.00531	0.000109	0.882	-0.02064	0.00562	0.000238	0.894	-0.02071	0.00557	0.000202	0.9	-0.01084	0.00559	0.0523	-0.02647	0.00334	2.35e-15	0.0164	-0.00667	0.00425	0.117	0.552	-0.01127	0.00556	0.0425	0.957	-0.01122	0.00585	0.0549	0.963	-0.01142	0.0058
10	115805056	rs1801253	G	C	0.73759	-0.0222	0.00537	3.6e-05					-0.01699	0.00392	1.48e-05	0.434	-0.02087	0.00533	8.94e-05	0.861	-0.02096	0.00564	0.000205	0.874	-0.02099	0.00559	0.000173	0.876	-0.01138	0.00561	0.0426					-0.00713	0.00427	0.0952	0.546	-0.01194	0.00557	0.0322	0.944	-0.01189	0.00587	0.043	0.95	-0.01207	0.00582
10	124134803	rs71486610	G	C	0.47134	-0.01423	0.00471	0.00253					-0.01098	0.00344	0.00142	0.577	-0.01325	0.0047	0.00483	0.883	-0.01325	0.00495	0.00743	0.886	-0.01336	0.00493	0.00666	0.899	-0.0115	0.00493	0.0197					-0.00746	0.00375	0.0466	0.515	-0.01164	0.00492	0.018	0.984	-0.01164	0.00516	0.024	0.984	-0.0118	0.00513
10	124186714	rs2292626	C	T	0.47127	-0.01439	0.00471	0.00224	-0.01789	0.00251	1.02e-12	0.511	-0.01104	0.00343	0.00131	0.566	-0.01336	0.0047	0.00448	0.877	-0.01336	0.00494	0.00687	0.88	-0.01348	0.00493	0.00622	0.893	-0.01108	0.00493	0.0245	-0.02066	0.00295	2.34e-12	0.0951	-0.00719	0.00375	0.055	0.53	-0.01127	0.00492	0.022	0.978	-0.01127	0.00515	0.0287	0.979	-0.01146	0.00513
11	2118860	rs11042596	T	G	0.66374	0.02515	0.00503	5.73e-07	0.01434	0.00268	9.14e-08	0.0578	0.02098	0.00367	1.1e-08	0.503	0.02759	0.00497	2.82e-08	0.73	0.02756	0.00528	1.84e-07	0.741	0.02758	0.0052	1.16e-07	0.738	-0.00698	0.00527	0.185	0.01502	0.00315	1.9e-06	0.000341	-0.0078	0.00401	0.0518	0.903	-0.00834	0.0052	0.109	0.855	-0.00832	0.00551	0.131	0.861	-0.00839	0.00542
11	2680815	rs151216	C	T	0.10149	0.02263	0.00781	0.00375	0.02061	0.00416	7.37e-07	0.819	0.01867	0.0057	0.00105	0.682	0.02382	0.00776	0.00214	0.913	0.02366	0.0082	0.00393	0.928	0.02381	0.00811	0.00332	0.916	0.00426	0.00819	0.603	0.02313	0.00491	2.43e-06	0.0482	0.00166	0.00623	0.789	0.801	0.00442	0.00814	0.587	0.989	0.00452	0.00857	0.598	0.983	0.00445	0.00845
11	2713649	rs231350	C	A	0.35387	-0.00038	0.00493	0.938	0.01251	0.00263	2.02e-06	0.0211	0.00106	0.0036	0.768	0.813	9e-05	0.00491	0.985	0.945	0.0001	0.00518	0.985	0.946	0.00012	0.00514	0.981	0.944	0.01784	0.00517	0.000552	0.01529	0.00309	7.39e-07	0.672	0.01246	0.00393	0.00152	0.407	0.01739	0.00514	0.000709	0.951	0.01739	0.0054	0.00129	0.952	0.01754	0.00536
11	2857297	rs234864	G	A	0.55506	-0.01636	0.00477	0.000597	-0.01132	0.00254	8.53e-06	0.351	-0.01312	0.00348	0.000162	0.583	-0.01698	0.00472	0.000325	0.927	-0.01698	0.00501	0.000697	0.929	-0.01699	0.00495	0.000596	0.927	0.00172	0.00499	0.731	-0.01229	0.00298	3.86e-05	0.0161	0.00231	0.0038	0.543	0.924	0.00165	0.00494	0.738	0.993	0.00165	0.00522	0.752	0.993	0.00162	0.00515
11	8255408	rs2168101	C	A	0.31125	-0.01195	0.00524	0.0225	0.01824	0.00279	6.37e-11	3.62e-07	-0.00697	0.00382	0.0679	0.443	-0.01169	0.00507	0.0212	0.973	-0.0117	0.0055	0.0334	0.974	-0.01151	0.00531	0.0304	0.953	0.03778	0.00548	5.39e-12	0.02339	0.00328	9.54e-13	0.0242	0.02768	0.00417	3.08e-11	0.142	0.03753	0.00531	1.61e-12	0.974	0.03754	0.00573	5.75e-11	0.976	0.03689	0.00554
11	10331664	rs4444073	A	C	0.48467	0.02151	0.0047	4.78e-06	0.01268	0.00251	4.33e-07	0.0974	0.01686	0.00343	8.97e-07	0.424	0.02202	0.0047	2.74e-06	0.939	0.02202	0.00494	8.26e-06	0.94	0.02226	0.00492	6.04e-06	0.912	-0.004	0.00492	0.417	0.01347	0.00294	4.7e-06	0.00232	-0.005	0.00374	0.181	0.871	-0.00494	0.00492	0.315	0.893	-0.00494	0.00515	0.337	0.895	-0.00498	0.00512
11	32405355	rs12574749	C	A	0.27747	0.0067	0.00525	0.202	0.01972	0.0028	1.98e-12	0.0287	0.00628	0.00383	0.101	0.949	0.00653	0.00524	0.213	0.982	0.00655	0.00552	0.235	0.985	0.0066	0.0055	0.23	0.99	0.02165	0.00549	8.14e-05	0.0235	0.00329	8.55e-13	0.773	0.01448	0.00418	0.00053	0.299	0.02082	0.00549	0.000147	0.916	0.02081	0.00575	0.000293	0.916	0.02111	0.00572
11	32410337	rs5030317	C	G	0.26643	0.00872	0.00531	0.101					0.00722	0.00388	0.0627	0.819	0.00778	0.00531	0.143	0.9	0.0078	0.00558	0.162	0.905	0.00786	0.00557	0.158	0.91	0.02013	0.00556	0.000295					0.01393	0.00423	0.00099	0.375	0.02018	0.00556	0.000281	0.995	0.02016	0.00582	0.000529	0.997	0.02044	0.0058
11	46297631	rs10437653	A	C	0.49829	0.00342	0.00474	0.47	0.01363	0.00253	7.17e-08	0.0575	0.00321	0.00346	0.353	0.972	0.00296	0.00469	0.529	0.945	0.00296	0.00498	0.553	0.946	0.00295	0.00492	0.548	0.945	0.01603	0.00497	0.00124	0.0164	0.00297	3.32e-08	0.949	0.01128	0.00378	0.00282	0.446	0.01602	0.00491	0.00112	0.998	0.01602	0.00519	0.00204	0.998	0.01607	0.00512
11	48160429	rs10734564	A	G	0.82056	-0.01001	0.00615	0.104	0.01479	0.00328	6.45e-06	0.000372	-0.00615	0.00449	0.171	0.612	-0.01016	0.00611	0.0965	0.986	-0.01017	0.00646	0.115	0.985	-0.01016	0.0064	0.112	0.986	0.03184	0.00644	7.67e-07	0.01906	0.00385	7.56e-07	0.0885	0.02302	0.0049	2.61e-06	0.276	0.03117	0.0064	1.13e-06	0.941	0.03117	0.00674	3.69e-06	0.943	0.03133	0.00666
11	58174775	rs12802960	T	C	0.20827	-0.0106	0.0058	0.0677	-0.01489	0.00309	1.49e-06	0.514	-0.00936	0.00423	0.027	0.863	-0.01133	0.00578	0.0499	0.929	-0.01136	0.00609	0.0622	0.928	-0.01141	0.00606	0.0595	0.922	-0.01038	0.00606	0.0869	-0.01714	0.00362	2.25e-06	0.338	-0.00578	0.00461	0.21	0.546	-0.00914	0.00604	0.131	0.884	-0.00912	0.00634	0.15	0.885	-0.00929	0.00631
11	64127230	rs3765041	G	T	0.26188	0.00699	0.00535	0.191	-0.00853	0.00285	0.00279	0.0105	0.00372	0.0039	0.341	0.622	0.0061	0.00534	0.253	0.907	0.00611	0.00562	0.277	0.91	0.00618	0.00559	0.269	0.917	-0.01821	0.0056	0.00114	-0.011	0.00335	0.00102	0.269	-0.01345	0.00426	0.00157	0.499	-0.0182	0.00559	0.00113	0.999	-0.0182	0.00585	0.00187	1	-0.01842	0.00582
11	65594820	rs7102454	T	C	0.35892	-0.00952	0.00489	0.0515	-0.00926	0.00261	0.000387	0.962	-0.00791	0.00357	0.0268	0.79	-0.00998	0.00489	0.0415	0.948	-0.00996	0.00514	0.0526	0.951	-0.01007	0.00512	0.0493	0.938	-0.00315	0.00513	0.539	-0.01042	0.00307	0.000676	0.224	-0.00127	0.0039	0.744	0.771	-0.00269	0.00512	0.6	0.949	-0.0027	0.00536	0.614	0.951	-0.00275	0.00534
11	69449076	rs667515	G	C	0.38534	0.00928	0.00483	0.0549					0.01	0.00353	0.00462	0.905	0.01191	0.00482	0.0134	0.7	0.01192	0.00508	0.019	0.707	0.01201	0.00505	0.0174	0.696	0.01553	0.00506	0.00215					0.00828	0.00385	0.0314	0.254	0.01267	0.00504	0.012	0.688	0.01266	0.00529	0.0168	0.695	0.01281	0.00526
11	69791952	rs61885091	G	A	0.17026	-0.02507	0.0063	6.9e-05	-0.02282	0.00336	1.15e-11	0.753	-0.02018	0.0046	1.14e-05	0.531	-0.0255	0.00624	4.35e-05	0.962	-0.02552	0.00662	0.000116	0.961	-0.02555	0.00654	9.27e-05	0.958	-0.00602	0.0066	0.361	-0.02556	0.00395	9.25e-11	0.011	-0.00234	0.00502	0.64	0.657	-0.00565	0.00653	0.387	0.968	-0.00564	0.0069	0.414	0.968	-0.00569	0.00681
11	92708710	rs10830963	C	G	0.27508	0.0052	0.00526	0.322					0.00199	0.00384	0.604	0.621	0.00588	0.00526	0.263	0.928	0.00591	0.00552	0.285	0.927	0.00598	0.0055	0.277	0.919	-0.04527	0.00551	2.05e-16					-0.03328	0.00419	1.96e-15	0.0832	-0.04587	0.0055	7.71e-17	0.939	-0.04589	0.00576	1.66e-15	0.938	-0.04642	0.00573
11	102095335	rs10895278	T	C	0.33812	0.00227	0.00499	0.65	-0.01601	0.00266	1.8e-09	0.00123	0.00043	0.00364	0.907	0.766	0.00237	0.00496	0.633	0.988	0.00236	0.00524	0.652	0.99	0.00239	0.0052	0.646	0.987	-0.02609	0.00522	5.89e-07	-0.0198	0.00312	2.28e-10	0.301	-0.01795	0.00397	6.23e-06	0.215	-0.02483	0.00519	1.71e-06	0.864	-0.02483	0.00546	5.51e-06	0.867	-0.02502	0.00541
11	111769431	rs57414412	G	A	0.28765	0.01301	0.00519	0.0121	0.01261	0.00277	5.17e-06	0.946	0.01011	0.00379	0.00757	0.651	0.01264	0.00518	0.0147	0.96	0.01265	0.00545	0.0202	0.962	0.01279	0.00543	0.0186	0.976	0.00389	0.00543	0.474	0.01426	0.00325	1.12e-05	0.101	0.00246	0.00413	0.551	0.834	0.00462	0.00543	0.395	0.925	0.00461	0.00568	0.417	0.927	0.0047	0.00566
12	4384844	rs76895963	T	G	0.01942	-0.05465	0.0182	0.00267	-0.06519	0.0097	1.83e-11	0.609	-0.04327	0.01328	0.00112	0.613	-0.05243	0.01644	0.00143	0.928	-0.05292	0.0191	0.00559	0.948	-0.04828	0.01728	0.0052	0.8	-0.03422	0.01899	0.0715	-0.07457	0.01133	4.74e-11	0.0681	-0.02264	0.01443	0.117	0.627	-0.03679	0.01719	0.0323	0.92	-0.0365	0.01985	0.0659	0.934	-0.03399	0.018
12	12878349	rs11055030	G	C	0.28722	0.0182	0.00519	0.000456					0.01364	0.00379	0.000319	0.478	0.01763	0.00519	0.000678	0.938	0.01764	0.00545	0.00122	0.941	0.01784	0.00544	0.00103	0.962	-0.00223	0.00544	0.681					-0.00232	0.00413	0.575	0.99	-0.0016	0.00543	0.769	0.934	-0.0016	0.00568	0.778	0.936	-0.00161	0.00566
12	21936398	rs118106744	C	T	0.05411	0.03881	0.01035	0.000176	0.02168	0.00552	8.58e-05	0.144	0.02867	0.00755	0.000147	0.429	0.03748	0.01037	0.000302	0.928	0.03743	0.01087	0.000574	0.927	0.0379	0.01086	0.000482	0.952	-0.01076	0.01084	0.321	0.02308	0.00648	0.00037	0.00737	-0.00837	0.00824	0.31	0.861	-0.00824	0.01086	0.448	0.869	-0.00821	0.01134	0.469	0.871	-0.00821	0.01131
12	22005003	rs2307024	T	G	0.41544	6e-05	0.00479	0.99	0.0102	0.00256	6.56e-05	0.0616	0.00087	0.00349	0.803	0.891	8e-05	0.00476	0.986	0.997	8e-05	0.00503	0.987	0.997	8e-05	0.00499	0.987	0.997	0.01335	0.00502	0.0078	0.01247	0.003	3.2e-05	0.881	0.01016	0.00382	0.00774	0.613	0.01419	0.00499	0.00442	0.906	0.01419	0.00525	0.00686	0.908	0.01428	0.0052
12	26858066	rs895964	G	A	0.47307	0.009	0.00473	0.0572	0.016	0.00252	2.34e-10	0.192	0.00819	0.00345	0.0178	0.889	0.0096	0.0047	0.0411	0.928	0.0096	0.00497	0.0533	0.93	0.00966	0.00492	0.0499	0.924	0.01186	0.00496	0.0168	0.01868	0.00296	2.84e-10	0.237	0.00831	0.00377	0.0275	0.569	0.01249	0.00492	0.0112	0.928	0.01248	0.00518	0.016	0.93	0.01258	0.00513
12	26877885	rs2306547	C	T	0.46799	0.01566	0.00471	0.000897	0.01713	0.00252	9.75e-12	0.783	0.01248	0.00344	0.000286	0.587	0.01544	0.0047	0.00103	0.974	0.01545	0.00495	0.00181	0.976	0.01559	0.00493	0.00156	0.992	0.00774	0.00494	0.117	0.01952	0.00295	3.67e-11	0.0405	0.00474	0.00375	0.207	0.628	0.00805	0.00492	0.102	0.964	0.00805	0.00516	0.119	0.966	0.00817	0.00513
12	30914668	rs11051061	G	A	0.26272	0.00087	0.00536	0.87	-0.0172	0.00286	1.81e-09	0.00293	0.00019	0.00391	0.961	0.918	0.00216	0.00533	0.685	0.865	0.00216	0.00563	0.701	0.869	0.0022	0.00559	0.694	0.865	-0.02451	0.00561	1.26e-05	-0.02125	0.00336	2.47e-10	0.618	-0.01898	0.00427	8.76e-06	0.433	-0.02628	0.00558	2.5e-06	0.823	-0.02628	0.00587	7.59e-06	0.827	-0.0265	0.00582
12	46613394	rs6582623	T	C	0.86542	-0.02195	0.00692	0.00152	-0.02308	0.00369	4.14e-10	0.885	-0.01731	0.00505	0.00061	0.588	-0.02149	0.00687	0.00176	0.962	-0.0215	0.00727	0.00311	0.964	-0.02161	0.0072	0.00268	0.973	-0.01082	0.00725	0.136	-0.02625	0.00433	1.39e-09	0.0678	-0.00583	0.00551	0.29	0.584	-0.01014	0.00719	0.159	0.947	-0.01013	0.00758	0.181	0.948	-0.0102	0.0075
12	47187260	rs180438	G	A	0.81007	-0.01124	0.006	0.0609	0.02017	0.0032	2.95e-10	3.83e-06	-0.007	0.00438	0.11	0.568	-0.01198	0.00598	0.0451	0.931	-0.01195	0.0063	0.0579	0.935	-0.01215	0.00627	0.0528	0.917	0.03981	0.00627	2.13e-10	0.02573	0.00375	6.64e-12	0.0538	0.02978	0.00477	4.18e-10	0.203	0.04046	0.00625	9.88e-11	0.941	0.04044	0.00655	6.85e-10	0.944	0.04104	0.00653
12	65902265	rs145775785	C	T	0.01452	-0.06301	0.01998	0.00161	-0.04537	0.01065	2.05e-05	0.436	-0.04723	0.01459	0.0012	0.523	-0.06119	0.0194	0.00161	0.948	-0.06058	0.02101	0.00393	0.933	-0.0596	0.02024	0.00324	0.904	-0.00531	0.02104	0.801	-0.05029	0.01259	6.52e-05	0.0666	0.00317	0.016	0.843	0.749	-0.00084	0.02035	0.967	0.879	-0.0012	0.02201	0.957	0.893	-0.00079	0.02109
12	66359752	rs8756	C	A	0.5154	0.03318	0.00471	1.89e-12	0.03168	0.00251	1.87e-36	0.779	0.0266	0.00344	1.02e-14	0.259	0.03346	0.00469	1.03e-12	0.967	0.03346	0.00495	1.37e-11	0.968	0.03368	0.00492	7.53e-12	0.942	0.00985	0.00493	0.0457	0.03567	0.00295	1.06e-33	6.96e-06	0.00486	0.00375	0.195	0.42	0.00988	0.00492	0.0445	0.997	0.00988	0.00515	0.0553	0.997	0.01009	0.00512
12	66371880	rs7968682	G	T	0.5155	0.03365	0.00472	1.03e-12	0.03224	0.00252	1.55e-37	0.792	0.02694	0.00345	5.46e-15	0.251	0.03385	0.00469	5.55e-13	0.976	0.03386	0.00496	8.72e-12	0.976	0.03402	0.00492	4.67e-12	0.957	0.01026	0.00494	0.0379	0.03632	0.00295	9.99e-35	5.99e-06	0.00509	0.00376	0.175	0.406	0.01025	0.00492	0.0371	0.999	0.01025	0.00517	0.0472	0.999	0.01043	0.00512
12	66412130	rs1480470	A	G	0.62994	-0.02685	0.0049	4.38e-08	-0.01481	0.00261	1.46e-08	0.0304	-0.02057	0.00358	8.98e-09	0.301	-0.02691	0.00486	3.1e-08	0.993	-0.02694	0.00515	1.68e-07	0.99	-0.02701	0.0051	1.16e-07	0.982	0.00648	0.00513	0.206	-0.01562	0.00306	3.44e-07	0.000214	0.0068	0.0039	0.0808	0.96	0.00698	0.00509	0.17	0.946	0.00699	0.00536	0.192	0.945	0.00696	0.00531
12	102772745	rs1533688	C	T	0.2258	0.00143	0.00562	0.799	0.01665	0.003	2.82e-08	0.0169	0.00117	0.0041	0.775	0.97	-0.0002	0.00561	0.972	0.838	-0.00021	0.0059	0.971	0.84	-0.00021	0.00588	0.972	0.84	0.02153	0.00589	0.000256	0.02041	0.00352	6.87e-09	0.87	0.01687	0.00448	0.000166	0.529	0.0235	0.00588	6.35e-05	0.812	0.02351	0.00616	0.000134	0.816	0.02375	0.00612
12	103081192	rs2647873	A	G	0.48085	0.01041	0.0047	0.0268	0.02076	0.00251	1.22e-16	0.0522	0.01001	0.00343	0.00352	0.945	0.01162	0.0047	0.0134	0.856	0.01162	0.00494	0.0186	0.86	0.0117	0.00492	0.0175	0.851	0.01706	0.00492	0.000523	0.02432	0.00294	1.34e-16	0.205	0.01146	0.00374	0.00217	0.365	0.01707	0.00492	0.000516	0.998	0.01707	0.00514	0.000899	0.998	0.01736	0.00513
12	103123339	rs17033114	T	C	0.06019	-0.00926	0.01032	0.369	0.0365	0.0055	3.17e-11	9.05e-05	-0.00402	0.00752	0.594	0.681	-0.00963	0.00977	0.324	0.979	-0.0096	0.01083	0.375	0.982	-0.00926	0.01024	0.366	1	0.05853	0.01079	5.88e-08	0.04547	0.00645	1.77e-12	0.299	0.04426	0.0082	6.84e-08	0.293	0.06088	0.01022	2.57e-09	0.874	0.06087	0.01128	6.84e-08	0.881	0.05855	0.01066
12	111884608	rs3184504	T	C	0.51773	-0.01004	0.0047	0.0325	-0.03094	0.0025	4.74e-35	8.62e-05	-0.01018	0.00343	0.00297	0.98	-0.01073	0.0047	0.0224	0.918	-0.01073	0.00493	0.0296	0.919	-0.0108	0.00492	0.0282	0.911	-0.03237	0.00491	4.43e-11	-0.03685	0.00294	4.41e-36	0.433	-0.02237	0.00374	2.12e-09	0.105	-0.03221	0.00492	5.64e-11	0.982	-0.03221	0.00514	3.62e-10	0.982	-0.03274	0.00513
12	121417306	rs80019595	C	T	0.02572	-0.03171	0.01488	0.033	-0.03342	0.00793	2.53e-05	0.919	-0.02518	0.01085	0.0203	0.723	-0.03143	0.01478	0.0334	0.989	-0.03129	0.01563	0.0452	0.985	-0.03141	0.01546	0.0422	0.989	-0.012	0.01561	0.442	-0.03809	0.00933	4.49e-05	0.151	-0.00836	0.01187	0.481	0.853	-0.01448	0.01548	0.35	0.91	-0.01456	0.01632	0.372	0.91	-0.0146	0.0161
12	121632160	rs139429176	C	T	0.01213	0.0752	0.02162	0.000505	0.058	0.01156	5.23e-07	0.483	0.06005	0.0158	0.000145	0.572	0.07689	0.02137	0.000321	0.956	0.07702	0.02275	0.000709	0.954	0.07685	0.02241	0.000606	0.958	0.00683	0.02265	0.763	0.0638	0.01355	2.51e-06	0.0309	-0.00387	0.01724	0.823	0.707	0.00183	0.02237	0.935	0.875	0.00175	0.02371	0.941	0.877	0.00215	0.02335
13	28502874	rs55836809	A	G	0.21953	0.01977	0.00577	0.000617	0.00996	0.00308	0.00122	0.134	0.01352	0.00422	0.00135	0.382	0.01768	0.00567	0.0018	0.797	0.01768	0.00607	0.00358	0.803	0.01745	0.00593	0.00328	0.779	-0.00586	0.00604	0.332	0.01056	0.00361	0.00347	0.0196	-0.00422	0.00459	0.359	0.829	-0.00425	0.00593	0.474	0.849	-0.00424	0.00632	0.502	0.853	-0.0041	0.00618
13	28934364	rs9508017	C	T	0.22899	0.01478	0.00561	0.0084	0.01062	0.003	0.000392	0.513	0.01117	0.0041	0.00638	0.604	0.01429	0.00558	0.0105	0.951	0.01435	0.0059	0.0149	0.958	0.01441	0.00586	0.0139	0.964	-0.00148	0.00586	0.8	0.01164	0.00351	0.0009	0.0546	-0.0009	0.00446	0.839	0.937	0.0001	0.00584	0.986	0.848	7e-05	0.00613	0.991	0.855	0.00014	0.0061
13	33557173	rs7983505	A	T	0.16494	-0.01971	0.00633	0.00186					-0.01418	0.00463	0.00217	0.481	-0.01769	0.00632	0.00514	0.822	-0.01768	0.00666	0.0079	0.826	-0.01782	0.00662	0.00714	0.837	-0.00406	0.00663	0.541					-0.00403	0.00505	0.425	0.997	-0.00726	0.00662	0.273	0.733	-0.00726	0.00694	0.296	0.739	-0.00738	0.0069
13	40647206	rs9549046	A	G	0.88918	0.02384	0.00749	0.00146	0.01979	0.004	7.67e-07	0.633	0.01949	0.00548	0.000371	0.639	0.02497	0.00746	0.000824	0.915	0.02489	0.00788	0.00159	0.923	0.02507	0.00781	0.00133	0.909	0.00334	0.00786	0.671	0.02195	0.00471	3.1e-06	0.0421	-0.00018	0.00598	0.976	0.722	0.00201	0.00782	0.797	0.905	0.00205	0.00823	0.803	0.91	0.00204	0.00814
13	48854550	rs34217484	T	A	0.2653	-0.00983	0.00533	0.065					-0.00792	0.00389	0.0417	0.772	-0.00911	0.00532	0.0866	0.924	-0.00908	0.0056	0.105	0.923	-0.00917	0.00557	0.0994	0.932	-0.01494	0.00558	0.00743					-0.01013	0.00425	0.0171	0.493	-0.01496	0.00557	0.00721	0.998	-0.01498	0.00584	0.0104	0.997	-0.01511	0.0058
13	78601413	rs9318511	A	C	0.87609	-0.01786	0.00715	0.0125	-0.0183	0.00381	1.59e-06	0.957	-0.01361	0.00522	0.0091	0.631	-0.01689	0.00713	0.0179	0.923	-0.01689	0.00751	0.0245	0.925	-0.01698	0.00747	0.0231	0.932	-0.00785	0.00747	0.294	-0.02082	0.00447	3.23e-06	0.136	-0.00476	0.00569	0.402	0.742	-0.00821	0.00747	0.272	0.973	-0.00821	0.00782	0.294	0.973	-0.0084	0.00778
13	114136110	rs2262207	A	G	0.25088	0.01247	0.00554	0.0244	0.01116	0.00296	0.000165	0.834	0.00967	0.00405	0.017	0.683	0.01216	0.00543	0.0253	0.968	0.0122	0.00583	0.0363	0.973	0.0121	0.0057	0.0337	0.963	0.00192	0.0058	0.74	0.01251	0.00347	0.000312	0.117	0.00136	0.00442	0.758	0.939	0.00306	0.00569	0.591	0.889	0.00303	0.00607	0.617	0.895	0.00303	0.00594
14	31885951	rs10147938	C	T	0.38897	-0.01976	0.00482	4.11e-05	-0.00873	0.00257	0.000688	0.0434	-0.01412	0.00352	5.93e-05	0.345	-0.01866	0.00481	0.000106	0.873	-0.01866	0.00506	0.000229	0.875	-0.01887	0.00504	0.000182	0.899	0.00836	0.00504	0.0974	-0.00896	0.00302	0.003	0.00322	0.00626	0.00384	0.103	0.74	0.00701	0.00504	0.165	0.849	0.007	0.00528	0.185	0.852	0.00709	0.00525
14	50655357	rs72681869	G	C	0.01111	-0.09966	0.02252	9.58e-06					-0.07374	0.01643	7.15e-06	0.352	-0.09685	0.02247	1.64e-05	0.93	-0.09681	0.02364	4.23e-05	0.93	-0.09791	0.02355	3.21e-05	0.957	0.03409	0.02359	0.148					0.0268	0.01794	0.135	0.806	0.02844	0.02353	0.227	0.865	0.02842	0.02466	0.249	0.868	0.02857	0.02453
14	74306014	rs12896104	A	G	0.6766	-0.01537	0.00505	0.00233	-0.00916	0.00269	0.000675	0.277	-0.01178	0.00369	0.00139	0.566	-0.01535	0.00502	0.00222	0.998	-0.01536	0.0053	0.00379	0.999	-0.01541	0.00526	0.00337	0.995	0.00394	0.00527	0.455	-0.00978	0.00316	0.00196	0.0257	0.00317	0.00402	0.43	0.907	0.00299	0.00525	0.569	0.899	0.00299	0.00552	0.588	0.902	0.00296	0.00548
14	101257755	rs6575803	C	T	0.1047	0.03615	0.00786	4.26e-06	0.01237	0.00419	0.0032	0.00762	0.02749	0.00574	1.69e-06	0.374	0.03692	0.00765	1.38e-06	0.943	0.03682	0.00827	8.4e-06	0.953	0.03616	0.008	6.16e-06	0.999	-0.01907	0.00825	0.0207	0.01179	0.00494	0.017	0.00132	-0.01722	0.00628	0.00608	0.858	-0.02067	0.00801	0.00989	0.889	-0.02061	0.00863	0.017	0.897	-0.02021	0.00833
15	38667117	rs75844534	C	A	0.12432	-0.03787	0.00713	1.08e-07	-0.01032	0.00381	0.0067	0.00065	-0.02776	0.0052	9.61e-08	0.252	-0.03738	0.00712	1.5e-07	0.961	-0.03742	0.00749	5.85e-07	0.965	-0.03781	0.00746	4e-07	0.995	0.02473	0.00746	0.000917	-0.00915	0.00446	0.0401	9.69e-05	0.01976	0.00568	0.000497	0.596	0.02408	0.00745	0.00122	0.951	0.0241	0.0078	0.00201	0.954	0.02435	0.00777
15	41401550	rs2928148	G	A	0.52213	0.00424	0.00471	0.368	-0.00975	0.00252	0.000106	0.0088	0.00227	0.00344	0.51	0.735	0.00422	0.0047	0.369	0.998	0.00422	0.00495	0.394	0.998	0.00418	0.00492	0.395	0.994	-0.01786	0.00494	0.000295	-0.01232	0.00295	2.99e-05	0.335	-0.01318	0.00376	0.00045	0.45	-0.018	0.00492	0.000253	0.985	-0.01799	0.00516	0.000493	0.985	-0.01812	0.00513
15	53070589	rs62023486	A	G	0.11026	0.01485	0.00753	0.0485	0.01941	0.00401	1.33e-06	0.593	0.01282	0.0055	0.0197	0.828	0.0157	0.00749	0.0361	0.936	0.01566	0.00791	0.0477	0.94	0.01573	0.00784	0.0449	0.935	0.01377	0.00787	0.0803	0.02232	0.00471	2.2e-06	0.352	0.00687	0.00599	0.252	0.485	0.01102	0.00784	0.16	0.804	0.01104	0.00824	0.18	0.81	0.01118	0.00817
15	60883281	rs339969	C	A	0.61477	-0.01123	0.00483	0.0201	-0.01497	0.00258	6.31e-09	0.494	-0.00904	0.00353	0.0104	0.714	-0.01088	0.00482	0.024	0.96	-0.0109	0.00507	0.0317	0.963	-0.01097	0.00505	0.03	0.971	-0.00889	0.00505	0.0785	-0.0173	0.00302	1.05e-08	0.153	-0.00623	0.00384	0.105	0.676	-0.00972	0.00505	0.0542	0.908	-0.00971	0.00529	0.0662	0.911	-0.0099	0.00527
15	67401466	rs2118611	T	C	0.19697	-0.01401	0.00599	0.0194	0.00981	0.0032	0.00215	0.000453	-0.01014	0.00438	0.0205	0.602	-0.01517	0.0059	0.0101	0.89	-0.01517	0.0063	0.016	0.894	-0.01514	0.00618	0.0143	0.895	0.02737	0.00627	1.26e-05	0.01339	0.00375	0.000357	0.0556	0.02202	0.00477	3.91e-06	0.497	0.02931	0.00617	2.05e-06	0.825	0.02931	0.00656	7.86e-06	0.83	0.02926	0.00644
15	74336633	rs5742915	T	C	0.46124	-0.01037	0.00472	0.0279	-0.01204	0.00252	1.73e-06	0.755	-0.00737	0.00344	0.0322	0.608	-0.00892	0.00471	0.0582	0.827	-0.00891	0.00496	0.072	0.831	-0.009	0.00493	0.0681	0.84	-0.00714	0.00494	0.148	-0.0139	0.00295	2.51e-06	0.24	-0.00489	0.00376	0.193	0.718	-0.00766	0.00493	0.12	0.941	-0.00766	0.00517	0.138	0.942	-0.00776	0.00514
15	75082552	rs3784789	C	G	0.67769	0.01607	0.00502	0.00138					0.01132	0.00367	0.00204	0.445	0.01683	0.00502	0.000797	0.915	0.01683	0.00528	0.00144	0.917	0.01702	0.00526	0.0012	0.896	-0.02872	0.00526	4.7e-08					-0.02359	0.004	3.77e-09	0.437	-0.03135	0.00525	2.43e-09	0.724	-0.03135	0.0055	1.22e-08	0.73	-0.03172	0.00548
15	86224570	rs12909648	G	A	0.47891	-0.00387	0.00471	0.411	0.01698	0.00251	1.43e-11	9.44e-05	-0.00125	0.00344	0.717	0.653	-0.00361	0.0047	0.443	0.969	-0.00361	0.00495	0.466	0.969	-0.00368	0.00492	0.455	0.977	0.02817	0.00493	1.1e-08	0.02111	0.00295	8.35e-13	0.219	0.01991	0.00375	1.1e-07	0.183	0.02745	0.00492	2.38e-08	0.918	0.02745	0.00516	1.03e-07	0.92	0.02778	0.00513
15	86316570	rs8038207	G	T	0.4325	0.00202	0.00475	0.671	0.01492	0.00253	3.96e-09	0.0165	0.00268	0.00347	0.44	0.91	0.00207	0.00474	0.662	0.993	0.00207	0.00499	0.678	0.993	0.0021	0.00496	0.672	0.99	0.01881	0.00497	0.000156	0.01806	0.00297	1.26e-09	0.898	0.01329	0.00378	0.000445	0.377	0.01873	0.00496	0.000159	0.992	0.01873	0.0052	0.000318	0.992	0.01892	0.00517
15	91064690	rs12443252	C	T	0.54991	0.00664	0.00473	0.16	-0.01187	0.00253	2.63e-06	0.000559	0.00473	0.00346	0.171	0.744	0.00788	0.00472	0.0949	0.853	0.00788	0.00497	0.113	0.857	0.0079	0.00494	0.11	0.854	-0.02218	0.00495	7.54e-06	-0.01524	0.00296	2.7e-07	0.229	-0.01823	0.00377	1.33e-06	0.526	-0.0247	0.00494	5.64e-07	0.718	-0.0247	0.00518	1.88e-06	0.725	-0.02492	0.00515
15	91428589	rs7183988	T	G	0.5268	-0.00602	0.00472	0.202	-0.02199	0.00252	2.39e-18	0.00283	-0.0063	0.00344	0.0674	0.962	-0.00633	0.0047	0.178	0.964	-0.00633	0.00496	0.202	0.965	-0.0063	0.00492	0.201	0.967	-0.02474	0.00493	5.23e-07	-0.02631	0.00295	5.04e-19	0.785	-0.01694	0.00375	6.38e-06	0.208	-0.02422	0.00492	8.56e-07	0.94	-0.02422	0.00516	2.69e-06	0.942	-0.02455	0.00513
15	91429287	rs4932373	A	C	0.32486	0.01016	0.00501	0.0428	0.02148	0.00267	9.75e-16	0.0462	0.00888	0.00366	0.0153	0.838	0.00998	0.00501	0.0465	0.98	0.00997	0.00527	0.0585	0.98	0.01003	0.00525	0.056	0.986	0.01937	0.00524	0.000221	0.02536	0.00314	6.54e-16	0.327	0.01351	0.00399	0.00071	0.374	0.01977	0.00525	0.000164	0.957	0.01978	0.00549	0.000314	0.957	0.02009	0.00547
15	96852638	rs55958435	A	G	0.25025	0.02159	0.00546	7.58e-05	0.01956	0.00291	1.87e-11	0.742	0.01752	0.00399	1.11e-05	0.546	0.02218	0.00542	4.24e-05	0.939	0.02217	0.00574	0.000111	0.942	0.02221	0.00567	9.09e-05	0.938	0.005	0.00571	0.381	0.02188	0.00342	1.52e-10	0.0112	0.00178	0.00435	0.683	0.653	0.00453	0.00567	0.424	0.954	0.00454	0.00598	0.448	0.955	0.00462	0.00591
15	99193276	rs7402983	A	C	0.60163	0.02718	0.00487	2.41e-08	0.01977	0.0026	2.83e-14	0.179	0.02022	0.00356	1.32e-08	0.249	0.0259	0.00479	6.53e-08	0.851	0.02591	0.00512	4.2e-07	0.857	0.02576	0.00502	2.92e-07	0.838	0.00018	0.0051	0.971	0.0218	0.00305	8.85e-13	0.000274	-0.00101	0.00388	0.794	0.852	0.001	0.00502	0.843	0.91	0.00099	0.00533	0.852	0.913	0.00104	0.00523
15	99240481	rs11630479	G	A	0.29976	0.00785	0.00511	0.124	0.01615	0.00273	3.28e-09	0.152	0.00695	0.00373	0.0627	0.887	0.0079	0.00512	0.123	0.994	0.00787	0.00537	0.143	0.998	0.00795	0.00536	0.138	0.99	0.01496	0.00536	0.00523	0.01906	0.00321	2.82e-09	0.512	0.00987	0.00408	0.0155	0.449	0.01448	0.00536	0.00696	0.949	0.0145	0.00561	0.00973	0.952	0.01471	0.00558
16	2332577	rs2238464	C	T	0.31902	-0.01525	0.00504	0.00248	-0.01026	0.00269	0.000138	0.382	-0.01226	0.00368	0.000862	0.632	-0.01589	0.00503	0.00159	0.928	-0.0159	0.0053	0.00268	0.929	-0.01602	0.00527	0.00238	0.916	0.00141	0.00528	0.79	-0.01108	0.00316	0.000449	0.0423	0.00251	0.00401	0.532	0.868	0.00202	0.00527	0.701	0.934	0.00203	0.00552	0.713	0.935	0.00194	0.00549
16	20046115	rs2045457	G	A	0.69723	0.00742	0.00513	0.148	0.01282	0.00274	2.82e-06	0.352	0.00811	0.00374	0.0303	0.913	0.00985	0.00511	0.0539	0.737	0.00985	0.00539	0.0676	0.744	0.00996	0.00535	0.0627	0.731	0.01041	0.00537	0.0526	0.01478	0.00321	4.23e-06	0.485	0.00493	0.00409	0.228	0.417	0.00779	0.00535	0.145	0.73	0.00779	0.00562	0.166	0.736	0.00785	0.00558
16	28543381	rs12446550	G	A	0.41714	0.00695	0.00476	0.144	-0.00855	0.00254	0.000774	0.0041	0.00364	0.00348	0.296	0.574	0.00599	0.00476	0.208	0.887	0.006	0.00501	0.231	0.89	0.00603	0.00498	0.226	0.894	-0.02034	0.00499	4.61e-05	-0.01102	0.00299	0.000224	0.109	-0.0134	0.0038	0.000418	0.269	-0.01814	0.00498	0.000272	0.756	-0.01814	0.00522	0.000513	0.761	-0.01833	0.00519
16	50271806	rs7205514	T	G	0.758	0.01605	0.0055	0.00354	0.01177	0.00294	6.2e-05	0.493	0.01218	0.00402	0.00245	0.57	0.01558	0.00547	0.00439	0.952	0.01562	0.00579	0.00695	0.957	0.01571	0.00574	0.00619	0.965	-2e-05	0.00576	0.997	0.01294	0.00344	0.000171	0.0533	-0.00077	0.00438	0.861	0.917	0.0004	0.00572	0.944	0.959	0.00038	0.00602	0.95	0.962	0.0004	0.00598
16	55699525	rs40434	A	G	0.39068	-0.01577	0.00482	0.00108	-0.00822	0.00258	0.00143	0.167	-0.01303	0.00352	0.000217	0.646	-0.01719	0.00481	0.000352	0.834	-0.01719	0.00507	0.000698	0.839	-0.01736	0.00504	0.000571	0.819	0.00551	0.00505	0.276	-0.00846	0.00302	0.00512	0.0177	0.0056	0.00385	0.145	0.988	0.00622	0.00504	0.217	0.921	0.00622	0.00529	0.24	0.923	0.00628	0.00525
16	55741204	rs28544888	T	C	0.91293	-0.0209	0.00836	0.0125	-0.01771	0.00446	7.25e-05	0.737	-0.01714	0.0061	0.00499	0.716	-0.02178	0.00832	0.00887	0.94	-0.02185	0.00878	0.0129	0.937	-0.02201	0.00873	0.0117	0.926	-0.00292	0.00875	0.739	-0.01962	0.00523	0.000176	0.101	-0.00016	0.00665	0.981	0.802	-0.00229	0.00871	0.792	0.96	-0.00225	0.00915	0.806	0.958	-0.00233	0.0091
16	68398924	rs1868158	C	T	0.59466	-0.01305	0.00478	0.00635	-0.01313	0.00255	2.66e-07	0.988	-0.01016	0.00349	0.00361	0.626	-0.01266	0.00478	0.00805	0.954	-0.01267	0.00503	0.0117	0.956	-0.01281	0.00501	0.0105	0.972	-0.00496	0.005	0.322	-0.0149	0.00299	6.54e-07	0.0884	-0.00298	0.00381	0.435	0.752	-0.00533	0.005	0.287	0.958	-0.00533	0.00524	0.309	0.96	-0.00537	0.00522
16	68421668	rs11646700	A	G	0.5042	-0.0175	0.0047	0.000197	-0.01357	0.00251	6.41e-08	0.46	-0.01346	0.00343	8.86e-05	0.487	-0.01719	0.00469	0.000249	0.963	-0.01719	0.00494	0.000501	0.964	-0.01735	0.00492	0.000418	0.982	-0.00116	0.00492	0.813	-0.01501	0.00294	3.44e-07	0.0157	0.00023	0.00374	0.951	0.822	-0.00127	0.00491	0.796	0.987	-0.00127	0.00515	0.805	0.987	-0.00132	0.00512
16	72227398	rs35549608	T	C	0.1607	0.01156	0.00641	0.071	-0.01394	0.00342	4.58e-05	0.000445	0.00629	0.00468	0.178	0.506	0.01028	0.00639	0.108	0.887	0.01028	0.00673	0.127	0.89	0.01032	0.00669	0.123	0.893	-0.03244	0.00671	1.34e-06	-0.01802	0.00402	7.25e-06	0.0652	-0.02226	0.00511	1.31e-05	0.227	-0.0301	0.00669	6.85e-06	0.805	-0.0301	0.00702	1.82e-05	0.81	-0.03036	0.00697
16	75312023	rs11641308	T	C	0.653	-0.00818	0.00501	0.102	0.01235	0.00267	3.72e-06	0.000296	-0.00417	0.00365	0.254	0.518	-0.00716	0.00493	0.147	0.885	-0.00716	0.00526	0.174	0.888	-0.00719	0.00517	0.164	0.891	0.02499	0.00523	1.77e-06	0.01576	0.00313	4.82e-07	0.13	0.01811	0.00398	5.35e-06	0.295	0.02461	0.00516	1.88e-06	0.958	0.02461	0.00547	6.93e-06	0.959	0.02464	0.00539
16	88317285	rs9783782	T	G	0.30735	-0.00924	0.0051	0.0696	-0.01539	0.00272	1.49e-08	0.287	-0.00833	0.00372	0.0252	0.885	-0.00991	0.00509	0.0515	0.927	-0.00987	0.00536	0.0653	0.933	-0.00995	0.00532	0.0617	0.924	-0.01214	0.00534	0.0229	-0.01795	0.00319	1.93e-08	0.35	-0.0075	0.00406	0.0647	0.49	-0.01136	0.00533	0.0329	0.918	-0.01138	0.00558	0.0415	0.922	-0.01152	0.00554
17	7164563	rs222857	C	T	0.57009	-0.02266	0.00474	1.75e-06	-0.02029	0.00253	1.08e-15	0.659	-0.01715	0.00346	7.33e-07	0.347	-0.02156	0.00474	5.38e-06	0.869	-0.02158	0.00498	1.49e-05	0.874	-0.02178	0.00497	1.16e-05	0.898	-0.00532	0.00496	0.283	-0.02282	0.00297	1.49e-14	0.00247	-0.00298	0.00377	0.43	0.707	-0.00617	0.00496	0.214	0.904	-0.00616	0.00519	0.235	0.907	-0.00633	0.00517
17	7455536	rs4511593	C	T	0.65114	-0.01912	0.00494	0.00011	-0.01053	0.00264	6.62e-05	0.125	-0.01441	0.00361	6.57e-05	0.442	-0.01885	0.00492	0.000129	0.969	-0.01885	0.0052	0.000285	0.97	-0.01903	0.00516	0.000226	0.989	0.0048	0.00517	0.354	-0.01113	0.0031	0.000321	0.00822	0.00461	0.00394	0.242	0.977	0.00468	0.00515	0.364	0.987	0.00468	0.00541	0.387	0.987	0.00475	0.00537
17	7571752	rs78378222	T	G	0.01234	-0.07035	0.02171	0.00119	-0.06216	0.01152	6.8e-08	0.739	-0.05741	0.01582	0.000284	0.63	-0.07528	0.02137	0.000427	0.871	-0.07283	0.0228	0.0014	0.937	-0.07263	0.02209	0.00101	0.942	-0.01725	0.02303	0.454	-0.07079	0.01381	2.97e-07	0.0462	-0.00423	0.0175	0.809	0.653	-0.01119	0.02253	0.619	0.851	-0.01266	0.02406	0.599	0.89	-0.01127	0.02302
17	17387079	rs1242516	T	C	0.87922	-0.0109	0.00722	0.131	-0.01371	0.00385	0.000367	0.731	-0.01147	0.00527	0.0294	0.949	-0.01446	0.00721	0.0449	0.727	-0.01442	0.00758	0.0572	0.737	-0.01458	0.00755	0.0533	0.725	-0.00798	0.00756	0.291	-0.01547	0.00452	0.000628	0.395	-0.00216	0.00575	0.708	0.54	-0.00432	0.00755	0.567	0.732	-0.00435	0.00791	0.582	0.74	-0.00437	0.00786
17	17610404	rs34717629	G	A	0.21443	0.01841	0.00572	0.00129	-0.00948	0.00305	0.00192	1.71e-05	0.01233	0.00418	0.00314	0.391	0.01818	0.00572	0.00147	0.978	0.01818	0.00601	0.00249	0.978	0.01839	0.00599	0.00213	0.998	-0.03351	0.006	2.35e-08	-0.01329	0.00359	0.000213	0.00383	-0.02416	0.00456	1.2e-07	0.215	-0.03202	0.00599	8.77e-08	0.861	-0.03202	0.00628	3.37e-07	0.864	-0.03234	0.00624
17	25652275	rs9909342	G	A	0.3829	-0.01774	0.00486	0.000259	-0.01295	0.00259	5.86e-07	0.384	-0.01262	0.00355	0.000372	0.394	-0.01611	0.00483	0.000846	0.812	-0.0161	0.0051	0.00161	0.816	-0.01619	0.00506	0.00136	0.825	-0.00185	0.00509	0.716	-0.01436	0.00304	2.36e-06	0.0348	-3e-05	0.00387	0.994	0.775	-0.00153	0.00505	0.762	0.964	-0.00153	0.00532	0.773	0.965	-0.00155	0.00527
17	29211667	rs7223535	G	A	0.27154	0.02089	0.00529	7.83e-05	0.01952	0.00282	4.53e-12	0.82	0.01724	0.00386	8.06e-06	0.577	0.02176	0.00527	3.71e-05	0.907	0.02179	0.00556	8.82e-05	0.907	0.02193	0.00553	7.3e-05	0.892	0.00536	0.00553	0.333	0.02185	0.00331	3.92e-11	0.0104	0.00205	0.0042	0.627	0.634	0.00489	0.00552	0.375	0.953	0.00488	0.00578	0.399	0.952	0.00504	0.00576
17	55392223	rs4794720	G	A	0.63761	0.01289	0.00491	0.00869	0.01307	0.00262	6.1e-07	0.973	0.01084	0.00359	0.0025	0.736	0.01361	0.00488	0.00529	0.917	0.01362	0.00516	0.00833	0.919	0.01367	0.00511	0.00753	0.912	0.00477	0.00514	0.353	0.01474	0.00308	1.65e-06	0.0963	0.00215	0.00391	0.582	0.685	0.00427	0.00511	0.404	0.944	0.00427	0.00538	0.428	0.946	0.00435	0.00533
17	68090207	rs11867479	C	T	0.35867	-0.01524	0.0049	0.00187	-0.01188	0.00261	5.57e-06	0.545	-0.0122	0.00358	0.000646	0.617	-0.01564	0.00489	0.00139	0.953	-0.01564	0.00515	0.00238	0.955	-0.01578	0.00513	0.00208	0.939	0.00019	0.00513	0.971	-0.01309	0.00307	2e-05	0.0264	0.00067	0.0039	0.863	0.94	-0.00051	0.00512	0.921	0.924	-0.00051	0.00537	0.924	0.925	-0.00057	0.00534
17	68464662	rs10221267	C	T	0.51596	-0.01978	0.00469	2.51e-05	-0.01289	0.00251	2.66e-07	0.196	-0.01512	0.00343	1.02e-05	0.423	-0.01958	0.0047	3.04e-05	0.977	-0.01958	0.00493	7.15e-05	0.977	-0.01983	0.00492	5.56e-05	0.994	0.00228	0.00491	0.642	-0.01396	0.00294	2.04e-06	0.00456	0.00283	0.00374	0.449	0.929	0.00213	0.00492	0.664	0.983	0.00214	0.00514	0.678	0.984	0.00212	0.00512
17	79905947	rs73354194	T	C	0.02344	-0.06653	0.01567	2.17e-05	-0.03892	0.00833	3.01e-06	0.12	-0.05539	0.01142	1.23e-06	0.565	-0.07343	0.01554	2.31e-06	0.755	-0.07263	0.01644	9.99e-06	0.788	-0.07279	0.01619	6.96e-06	0.781	0.01662	0.01649	0.314	-0.04127	0.00987	2.88e-05	0.00259	0.01933	0.01253	0.123	0.896	0.02071	0.01632	0.204	0.86	0.02024	0.01723	0.24	0.879	0.02037	0.01687
17	79959703	rs9912553	C	G	0.72382	-0.00244	0.00526	0.642					-0.00209	0.00384	0.586	0.957	-0.00127	0.00525	0.81	0.874	-0.00126	0.00552	0.819	0.877	-0.00126	0.0055	0.819	0.877	-0.01839	0.00551	0.000839					-0.01387	0.00419	0.000926	0.514	-0.01947	0.0055	0.000399	0.89	-0.01947	0.00576	0.000723	0.892	-0.01972	0.00573
18	20720973	rs11082304	G	T	0.51249	-0.01696	0.0047	0.000305	-0.01447	0.00251	7.94e-09	0.64	-0.01267	0.00343	0.000223	0.46	-0.016	0.00469	0.000656	0.885	-0.016	0.00494	0.0012	0.888	-0.01616	0.00492	0.00102	0.906	-0.00346	0.00492	0.481	-0.01622	0.00294	3.52e-08	0.0259	-0.00164	0.00374	0.662	0.767	-0.00377	0.00492	0.444	0.965	-0.00377	0.00515	0.464	0.966	-0.00384	0.00512
18	55449516	rs2663842	G	A	0.67981	-0.01769	0.00506	0.000472	-0.00824	0.0027	0.00228	0.0994	-0.01387	0.0037	0.000175	0.542	-0.01839	0.00503	0.000258	0.923	-0.01836	0.00532	0.000561	0.928	-0.01844	0.00527	0.000463	0.919	0.00702	0.0053	0.185	-0.0084	0.00317	0.00814	0.0126	0.0065	0.00404	0.107	0.938	0.00739	0.00527	0.161	0.961	0.00737	0.00555	0.184	0.964	0.00739	0.00549
19	4915447	rs2779165	G	C	0.81403	0.01811	0.00608	0.00292					0.01377	0.00444	0.00193	0.565	0.0169	0.00604	0.00513	0.888	0.01683	0.00639	0.00848	0.885	0.01688	0.00632	0.00753	0.889	0.01053	0.00638	0.0985					0.00736	0.00485	0.129	0.692	0.01179	0.00633	0.0623	0.889	0.01183	0.00667	0.0761	0.888	0.01188	0.00658
19	7161849	rs8106042	C	G	0.28112	-0.0209	0.00522	6.3e-05					-0.01502	0.00381	8.17e-05	0.364	-0.01945	0.00522	0.000195	0.845	-0.01945	0.00549	0.000392	0.849	-0.01967	0.00547	0.000322	0.871	0.00333	0.00546	0.542					0.00285	0.00416	0.494	0.944	0.00216	0.00546	0.692	0.88	0.00216	0.00572	0.705	0.883	0.00218	0.0057
19	8789666	rs2967676	A	C	0.15305	-0.00751	0.00655	0.252	0.03128	0.00349	3.16e-19	1.71e-07	-0.00394	0.00478	0.41	0.66	-0.00895	0.00652	0.17	0.876	-0.00892	0.00687	0.195	0.882	-0.00916	0.00684	0.18	0.861	0.05118	0.00683	6.96e-14	0.03904	0.00409	1.34e-21	0.128	0.03846	0.0052	1.39e-13	0.139	0.05285	0.00683	9.71e-15	0.862	0.05283	0.00715	1.47e-13	0.867	0.05366	0.00712
19	8789721	rs2967677	C	T	0.15297	-0.0075	0.00656	0.253	0.03138	0.0035	2.78e-19	1.67e-07	-0.0039	0.00479	0.415	0.658	-0.00891	0.00653	0.172	0.879	-0.00888	0.00689	0.197	0.885	-0.00905	0.00684	0.186	0.87	0.05129	0.00684	6.67e-14	0.03916	0.0041	1.18e-21	0.128	0.03853	0.00521	1.38e-13	0.138	0.05294	0.00683	9.1e-15	0.864	0.05293	0.00716	1.45e-13	0.869	0.05366	0.00713
19	10317763	rs11085720	A	G	0.57035	0.00778	0.00475	0.102	0.01424	0.00254	1.98e-08	0.23	0.00776	0.00347	0.0252	0.999	0.00921	0.00474	0.0519	0.83	0.00921	0.00499	0.065	0.835	0.00923	0.00497	0.0631	0.832	0.01183	0.00497	0.0173	0.01656	0.00298	2.59e-08	0.414	0.00686	0.00378	0.0699	0.426	0.01042	0.00496	0.0357	0.841	0.01042	0.0052	0.0452	0.845	0.0106	0.00517
19	33790556	rs41355649	G	A	0.0684	0.04266	0.00931	4.66e-06	0.0233	0.00496	2.68e-06	0.0667	0.03121	0.0068	4.4e-06	0.321	0.04103	0.00931	1.05e-05	0.901	0.04077	0.00979	3.09e-05	0.889	0.04114	0.00972	2.33e-05	0.91	-0.011	0.00978	0.261	0.02486	0.00585	2.17e-05	0.00165	-0.00941	0.00744	0.206	0.897	-0.0095	0.00976	0.331	0.913	-0.00935	0.01023	0.361	0.907	-0.00936	0.01013
19	40719076	rs1129156	T	C	0.73527	0.02628	0.00534	8.43e-07	0.01302	0.00285	4.74e-06	0.0283	0.02125	0.0039	4.92e-08	0.446	0.02809	0.00532	1.29e-07	0.811	0.02808	0.00561	5.5e-07	0.817	0.02827	0.00557	3.89e-07	0.797	-0.0095	0.00558	0.0887	0.01334	0.00334	6.47e-05	0.000444	-0.0095	0.00424	0.0251	0.999	-0.01067	0.00557	0.0556	0.882	-0.01066	0.00584	0.0679	0.886	-0.01068	0.0058
19	43431040	rs147957154	C	T	0.13637	-0.02472	0.00671	0.000228	-0.01008	0.00358	0.00492	0.0542	-0.01914	0.0049	9.29e-05	0.502	-0.02537	0.00682	0.0002	0.946	-0.02548	0.00705	0.0003	0.938	-0.02626	0.00716	0.000247	0.875	0.0124	0.00701	0.0768	-0.00993	0.00419	0.0178	0.00624	0.0104	0.00533	0.051	0.821	0.01209	0.00713	0.0901	0.975	0.01215	0.00733	0.0974	0.981	0.01254	0.00746
19	49206172	rs516246	C	T	0.50807	0.01524	0.0047	0.00117	0.01051	0.00251	2.76e-05	0.373	0.01135	0.00343	0.000931	0.503	0.01461	0.00469	0.00186	0.924	0.01461	0.00493	0.00307	0.926	0.01475	0.00492	0.00271	0.942	-0.0011	0.00491	0.824	0.0115	0.00294	9.15e-05	0.0278	-0.00122	0.00374	0.745	0.984	-0.00034	0.00491	0.944	0.914	-0.00034	0.00514	0.947	0.916	-0.0003	0.00512
19	54723546	rs255773	C	T	0.46718	0.01836	0.00477	0.00012	0.01543	0.00255	1.41e-09	0.587	0.01406	0.00349	5.49e-05	0.467	0.01783	0.0047	0.00015	0.937	0.01783	0.00502	0.00038	0.939	0.01776	0.00493	0.000314	0.93	0.00303	0.005	0.544	0.01723	0.00299	8.3e-09	0.0147	0.00112	0.0038	0.768	0.761	0.00322	0.00493	0.514	0.979	0.00322	0.00523	0.538	0.979	0.00324	0.00513
19	55993436	rs147110934	G	T	0.02403	0.06374	0.01538	3.42e-05	0.0445	0.00823	6.36e-08	0.27	0.05114	0.01124	5.38e-06	0.508	0.06507	0.01529	2.09e-05	0.951	0.06614	0.01616	4.28e-05	0.914	0.06653	0.01614	3.77e-05	0.901	-0.00387	0.01596	0.808	0.04777	0.00954	5.49e-07	0.00548	-0.00872	0.01215	0.473	0.809	-0.00539	0.01595	0.735	0.946	-0.00602	0.01671	0.719	0.926	-0.0055	0.01682
19	56320663	rs12461110	G	A	0.36352	0.00418	0.00488	0.392	-0.01146	0.00261	1.11e-05	0.00473	0.00209	0.00356	0.557	0.73	0.00417	0.00488	0.393	0.999	0.00417	0.00513	0.416	0.999	0.0042	0.00511	0.411	0.998	-0.02062	0.00512	5.6e-05	-0.01441	0.00306	2.51e-06	0.298	-0.01485	0.00389	0.000137	0.37	-0.02033	0.00511	6.85e-05	0.969	-0.02033	0.00535	0.000146	0.97	-0.02054	0.00532
19	56423668	rs304001	G	A	0.60889	-0.0061	0.00482	0.206	0.01256	0.00257	1.04e-06	0.000634	-0.00392	0.00352	0.265	0.715	-0.00684	0.00481	0.155	0.913	-0.00683	0.00506	0.177	0.916	-0.00686	0.00504	0.173	0.913	0.02337	0.00504	3.54e-06	0.01599	0.00302	1.14e-07	0.209	0.01808	0.00383	2.43e-06	0.403	0.02459	0.00503	1.03e-06	0.864	0.02458	0.00527	3.13e-06	0.867	0.02486	0.00525
20	607805	rs1964859	T	C	0.71047	0.01628	0.00523	0.00185	0.0091	0.00279	0.00111	0.226	0.0121	0.00382	0.00152	0.519	0.01583	0.00517	0.0022	0.952	0.01581	0.0055	0.00402	0.951	0.01579	0.00541	0.00352	0.949	-0.0047	0.00548	0.391	0.00969	0.00328	0.00313	0.0243	-0.0036	0.00417	0.389	0.873	-0.00357	0.00542	0.51	0.883	-0.00355	0.00574	0.536	0.885	-0.0035	0.00564
20	10658882	rs6040076	G	C	0.50574	-0.01368	0.00474	0.00394					-0.01129	0.00346	0.00112	0.685	-0.01383	0.00469	0.00322	0.982	-0.01383	0.00498	0.00553	0.982	-0.01384	0.00492	0.00489	0.981	-0.0097	0.00497	0.0509					-0.00569	0.00378	0.132	0.52	-0.00922	0.00491	0.0607	0.945	-0.00922	0.0052	0.0762	0.947	-0.00925	0.00512
20	11079739	rs4813047	A	G	0.80923	0.02002	0.00597	0.000803	0.0058	0.00319	0.0691	0.0357	0.01518	0.00436	0.000505	0.513	0.02044	0.00597	0.000618	0.961	0.02044	0.00628	0.00113	0.961	0.02067	0.00626	0.00095	0.94	-0.01187	0.00625	0.0577	0.0052	0.00374	0.164	0.0191	-0.01063	0.00476	0.0255	0.875	-0.01293	0.00625	0.0385	0.904	-0.01294	0.00655	0.0481	0.906	-0.01309	0.00652
20	11207419	rs6033062	T	A	0.4602	-0.01294	0.00473	0.0062					-0.01022	0.00345	0.00307	0.642	-0.01277	0.00471	0.0067	0.979	-0.01276	0.00497	0.0102	0.979	-0.01285	0.00493	0.00918	0.989	-0.00414	0.00495	0.404					-0.00281	0.00377	0.456	0.831	-0.0051	0.00493	0.301	0.89	-0.00511	0.00518	0.325	0.893	-0.00517	0.00514
20	22540915	rs1203876	A	C	0.0442	-0.04827	0.01144	2.44e-05	-0.01775	0.00611	0.00368	0.0186	-0.0366	0.00836	1.2e-05	0.41	-0.04879	0.01138	1.82e-05	0.974	-0.04888	0.01203	4.84e-05	0.971	-0.04921	0.01194	3.77e-05	0.955	0.0247	0.01196	0.0389	-0.01718	0.00716	0.0165	0.00266	0.02152	0.00911	0.0181	0.833	0.02545	0.01191	0.0327	0.965	0.0255	0.01253	0.0418	0.963	0.02567	0.01244
20	31327144	rs11698914	C	G	0.7713	0.02929	0.00567	2.45e-07					0.02324	0.00414	2.03e-08	0.389	0.02958	0.00558	1.18e-07	0.971	0.02957	0.00596	7.07e-07	0.972	0.02943	0.00585	4.89e-07	0.986	0.00307	0.00594	0.606					0.00082	0.00452	0.856	0.764	0.00389	0.00585	0.506	0.922	0.00389	0.00622	0.532	0.924	0.0039	0.00609
20	32466219	rs181451002	G	A	0.02197	-0.0037	0.01607	0.818	0.03713	0.00859	1.53e-05	0.025	-0.00152	0.01174	0.897	0.913	-0.00641	0.01598	0.689	0.905	-0.00619	0.01689	0.714	0.915	-0.00655	0.01682	0.697	0.903	0.05711	0.01673	0.000642	0.04572	0.01001	4.95e-06	0.559	0.04201	0.01274	0.000978	0.473	0.05817	0.0167	0.000494	0.964	0.05804	0.01752	0.000926	0.969	0.05925	0.01752
20	33572979	rs3746448	C	T	0.16497	0.00601	0.00634	0.343	0.0186	0.00338	3.74e-08	0.0796	0.00529	0.00463	0.253	0.927	0.00531	0.00632	0.401	0.938	0.0053	0.00666	0.427	0.938	0.00532	0.00662	0.421	0.94	0.01986	0.00663	0.00275	0.02229	0.00397	1.98e-08	0.754	0.01439	0.00505	0.00435	0.512	0.02056	0.00662	0.0019	0.94	0.02057	0.00694	0.00304	0.941	0.02082	0.0069
20	33715777	rs2889874	G	T	0.54464	0.01438	0.00477	0.00258	0.01476	0.00255	6.84e-09	0.944	0.01167	0.00348	0.000812	0.646	0.01458	0.00471	0.00198	0.976	0.01458	0.00501	0.00365	0.977	0.01459	0.00494	0.00313	0.976	0.00566	0.00499	0.258	0.01671	0.00299	2.25e-08	0.0574	0.00307	0.0038	0.42	0.68	0.00563	0.00493	0.254	0.997	0.00563	0.00523	0.281	0.997	0.00563	0.00514
20	39159119	rs1012167	T	C	0.40785	-0.02284	0.00486	2.62e-06	-0.0138	0.00259	1.04e-07	0.101	-0.01687	0.00355	2.01e-06	0.322	-0.02191	0.00478	4.47e-06	0.892	-0.02191	0.00511	1.8e-05	0.896	-0.02176	0.005	1.37e-05	0.877	0.00417	0.00509	0.412	-0.01486	0.00304	1.05e-06	0.00132	0.00379	0.00387	0.328	0.952	0.00325	0.005	0.516	0.897	0.00325	0.00532	0.541	0.901	0.00319	0.00521
20	39797465	rs753381	T	C	0.55037	0.01322	0.00473	0.00516	0.00763	0.00252	0.00246	0.297	0.0118	0.00345	0.000627	0.809	0.01555	0.00472	0.000982	0.727	0.01555	0.00497	0.00174	0.734	0.01567	0.00494	0.00152	0.72	-0.00467	0.00494	0.344	0.0079	0.00296	0.00755	0.029	-0.00484	0.00376	0.198	0.978	-0.00531	0.00494	0.282	0.927	-0.00532	0.00517	0.304	0.928	-0.00532	0.00515
20	47495767	rs4809731	C	G	0.13356	-0.01503	0.00695	0.0306					-0.01131	0.00507	0.0259	0.665	-0.01338	0.0069	0.0524	0.866	-0.01335	0.0073	0.0675	0.868	-0.01341	0.00722	0.0634	0.871	-0.01356	0.00727	0.0623					-0.0106	0.00554	0.0557	0.746	-0.01601	0.00722	0.0267	0.811	-0.01602	0.00761	0.0353	0.815	-0.01607	0.00752
20	57272617	rs6026449	T	C	0.63122	-0.01863	0.00487	0.000128	-0.00992	0.0026	0.000134	0.114	-0.01457	0.00355	4.12e-05	0.501	-0.01915	0.00486	8.25e-05	0.94	-0.01915	0.00512	0.000181	0.942	-0.01933	0.0051	0.000148	0.921	0.00537	0.00509	0.292	-0.01037	0.00305	0.000673	0.00801	0.00546	0.00388	0.159	0.989	0.00584	0.00509	0.251	0.948	0.00584	0.00533	0.273	0.949	0.00586	0.00531
20	62445702	rs73143584	G	A	0.1137	-0.02981	0.00749	6.94e-05	-0.01843	0.004	4.01e-06	0.18	-0.02505	0.00547	4.68e-06	0.607	-0.03292	0.00739	8.54e-06	0.768	-0.03276	0.00788	3.19e-05	0.787	-0.03265	0.00773	2.4e-05	0.792	0.00621	0.00787	0.43	-0.01961	0.00471	3.15e-05	0.00488	0.00787	0.00599	0.189	0.867	0.00803	0.00775	0.3	0.869	0.00794	0.00823	0.335	0.879	0.00789	0.00805
20	62597694	rs817329	T	G	0.59559	0.0155	0.00481	0.00126	0.01824	0.00257	1.2e-12	0.616	0.01088	0.00351	0.00194	0.437	0.01308	0.00478	0.00622	0.721	0.0131	0.00505	0.00952	0.731	0.01315	0.00501	0.00867	0.735	0.01005	0.00503	0.0458	0.02109	0.00301	2.45e-12	0.0596	0.00774	0.00383	0.0434	0.715	0.01202	0.00501	0.0163	0.781	0.01201	0.00527	0.0226	0.788	0.01213	0.00522
21	16339172	rs2229742	G	C	0.10375	0.02279	0.00771	0.00312					0.01827	0.00563	0.00119	0.636	0.02339	0.0077	0.00239	0.956	0.02335	0.00811	0.00399	0.96	0.02357	0.00806	0.00347	0.945	0.00182	0.00808	0.822					-0.0004	0.00615	0.949	0.827	0.00159	0.00807	0.844	0.984	0.00161	0.00846	0.849	0.986	0.00163	0.0084
21	38393567	rs75518158	A	C	0.03526	-0.05307	0.01272	3.04e-05	-0.0247	0.00681	0.000286	0.0494	-0.04004	0.00931	1.7e-05	0.408	-0.05263	0.01266	3.22e-05	0.981	-0.05289	0.01339	7.85e-05	0.992	-0.05315	0.0133	6.42e-05	0.997	0.02153	0.01329	0.105	-0.02524	0.00796	0.00152	0.00253	0.0178	0.01013	0.0788	0.823	0.01978	0.01324	0.135	0.926	0.01993	0.01393	0.152	0.934	0.01995	0.01385
21	43581308	rs220193	A	G	0.78698	0.01555	0.00574	0.00676	0.01196	0.00307	9.55e-05	0.581	0.01348	0.0042	0.00131	0.771	0.01742	0.00573	0.00238	0.818	0.0174	0.00604	0.00395	0.824	0.01757	0.006	0.00343	0.808	0.00048	0.00601	0.937	0.01304	0.0036	0.000293	0.073	-0.002	0.00458	0.662	0.743	-0.00119	0.006	0.843	0.845	-0.00118	0.00629	0.852	0.849	-0.00119	0.00625
22	29468456	rs134594	C	T	0.64901	0.01918	0.00493	9.93e-05	0.00745	0.00263	0.00465	0.0357	0.01465	0.0036	4.73e-05	0.458	0.01952	0.00492	7.15e-05	0.96	0.01953	0.00518	0.000164	0.961	0.01969	0.00515	0.000132	0.943	-0.00906	0.00516	0.079	0.00731	0.00309	0.0179	0.00648	-0.00824	0.00393	0.0359	0.899	-0.00968	0.00515	0.0599	0.932	-0.00968	0.0054	0.073	0.933	-0.00975	0.00537
22	38595260	rs5750561	A	T	0.59908	0.01074	0.0048	0.0254					0.00941	0.00351	0.00733	0.823	0.01165	0.00479	0.015	0.893	0.01165	0.00505	0.0211	0.896	0.01178	0.00502	0.0189	0.882	0.00634	0.00503	0.208					0.00352	0.00383	0.358	0.656	0.006	0.00501	0.231	0.962	0.006	0.00527	0.255	0.963	0.00604	0.00523
22	42070374	rs41311445	A	C	0.09585	0.02581	0.00799	0.00123	0.01906	0.00426	7.83e-06	0.456	0.01982	0.00584	0.000681	0.545	0.02545	0.00798	0.00142	0.974	0.02543	0.0084	0.00246	0.974	0.02561	0.00836	0.00217	0.987	-0.00024	0.00836	0.977	0.02098	0.00501	2.78e-05	0.0294	-0.00134	0.00636	0.833	0.916	0.00048	0.00835	0.954	0.952	0.00049	0.00875	0.956	0.952	0.0006	0.0087
22	45732328	rs11704481	G	A	0.60415	0.01019	0.00482	0.0344	0.00838	0.00257	0.00113	0.74	0.00812	0.00352	0.021	0.729	0.01037	0.0048	0.0307	0.979	0.01036	0.00507	0.0409	0.981	0.01037	0.00502	0.0389	0.979	0.00229	0.00505	0.65	0.0093	0.00302	0.00209	0.233	7e-05	0.00384	0.986	0.726	0.00104	0.00503	0.835	0.861	0.00105	0.00529	0.842	0.865	0.00109	0.00523
22	46441980	rs7285579	C	T	0.2978	0.02069	0.00517	6.28e-05	0.01276	0.00276	3.83e-06	0.176	0.01619	0.00378	1.82e-05	0.482	0.02111	0.00513	3.94e-05	0.955	0.02108	0.00544	0.000106	0.959	0.02115	0.00538	8.37e-05	0.951	-0.00311	0.00542	0.565	0.01368	0.00324	2.48e-05	0.00782	-0.00417	0.00413	0.312	0.877	-0.00387	0.00538	0.471	0.921	-0.00386	0.00567	0.496	0.924	-0.00386	0.0056
22	50351977	rs28681372	G	A	0.60126	-0.01659	0.0048	0.000544	-0.0105	0.00256	4.16e-05	0.263	-0.01233	0.0035	0.000435	0.473	-0.01597	0.00479	0.000867	0.927	-0.01596	0.00504	0.00155	0.929	-0.01614	0.00502	0.00131	0.948	0.0017	0.00502	0.736	-0.01137	0.00301	0.000155	0.0256	0.00232	0.00382	0.544	0.921	0.00176	0.00502	0.726	0.993	0.00176	0.00526	0.738	0.993	0.00177	0.00523
[truncated: 2 more columns]
