# Supplementary material for: Estimating direct and indirect genetic effects on offspring phenotypes using genome-wide summary results data
Source: Nat Commun. 2021 Sep 14;12:5420. doi: 10.1038/s41467-021-25723-z (PMC8440517; doi:10.1038/s41467-021-25723-z)
Supplement: Supplementary file 5 — Supplementary Data 3 [file 41467_2021_25723_MOESM5_ESM.xlsx]

## Sheet: Supplementary Data 3
Supplementary Data 3: Results from the fertility GWAS for the seven loci that reached genome-wide significance (P<5x10-8) in the conditional GWAS analysis estimating male, female and sibling specific genetic effects. Two SNPs are presented from the CADM2 locus as different lead SNPs were identified for male and female fertility. This summary includes results from the unconditional GWAS conducted …
SNP	Chromosome	BP	Nearest gene(s)	Known hit	Allele 1	Allele 2	Allele 1 frequency	Analysis	Effect size	Standard error	P-value
rs12486239	3	85498227	CADM2	Yes1	G	A	0.36	Number of siblings - unconditional	0.0207	0.0039	8.80x10-8
				rs201815280				Number of children mothered - unconditional	0.0189	0.0035	5.80x10-8
				D' = 0.9508				Number of children fathered - unconditional	0.0366	0.004	1.10x10-19
				R2 = 0.8401				Number of siblings - conditional - mother/offspring pairs	0.005	0.0037	0.179
								Number of children mothered - conditional - mother/offspring pairs	0.0139	0.0043	0.001
								Number of siblings - conditional - mother/father/offspring trios	-0.024	0.0063	1.54x10-4
								Number of children mothered - conditional - mother/father/offspring trios	0.0291	0.0052	2.76x10-8
								Number of children fathered - conditional - mother/father/offspring trios	0.0425	0.0056	2.79x10-14
rs1972994	3	85631142	CADM2	Yes1	A	T	0.35	Number of siblings - unconditional	0.0238	0.0387	8.00x10-10
				rs201815280				Number of children mothered - unconditional	0.0218	0.0035	3.60x10-10
				D' = 1.0				Number of children fathered - unconditional	0.0344	0.004	1.10x10-17
				R2 = 0.9827				Number of siblings - conditional - mother/offspring pairs	0.0057	0.0037	0.128
								Number of children mothered - conditional - mother/offspring pairs	0.0162	0.0043	1.61x10-4
								Number of siblings - conditional - mother/father/offspring trios	-0.0215	0.0064	7.56x10-4
								Number of children mothered - conditional - mother/father/offspring trios	0.0306	0.0053	7.25x10-9
								Number of children fathered - conditional - mother/father/offspring trios	0.0398	0.0056	1.46x10-12
rs9371535	6	151868741	CCDC170, ESR1, ARMT1	Yes1 (childlessness)	G	A	0.3	Number of siblings - unconditional	0.00668	0.004	0.097
				rs12210735				Number of children mothered - unconditional	0.0254	0.0036	2.30x10-12
				D' = 0.9170				Number of children fathered - unconditional	0.0019	0.0042	0.65
				R2 = 0.4394				Number of siblings - conditional - mother/offspring pairs	-0.0098	0.0039	0.012
								Number of children mothered - conditional - mother/offspring pairs	0.0271	0.0045	1.29x10-9
								Number of siblings - conditional - mother/father/offspring trios	-0.0169	0.0066	0.011
								Number of children mothered - conditional - mother/father/offspring trios	0.0308	0.0055	2.05x10-8
								Number of children fathered - conditional - mother/father/offspring trios	0.0107	0.0059	0.068
rs12666306	7	115082406	MDFIC, TFEC	Yes1	A	G	0.5	Number of siblings - unconditional	0.0176	0.0037	2.00x10-6
				rs4730673				Number of children mothered - unconditional	-0.0021	0.0033	0.52
				D' = 0.9170				Number of children fathered - unconditional	-0.0142	0.0039	2.20x10-4
				R2 = 0.4394				Number of siblings - conditional - mother/offspring pairs	0.015	0.0036	2.79x10-5
								Number of children mothered - conditional - mother/offspring pairs	-0.0094	0.0041	0.0218
								Number of siblings - conditional - mother/father/offspring trios	0.0343	0.0061	1.74x10-8
								Number of children mothered - conditional - mother/father/offspring trios	-0.0193	0.005	1.22x10-4
								Number of children fathered - conditional - mother/father/offspring trios	-0.029	0.0054	6.62x10-8
rs7041058	9	3022270	RFX3, KCNV2, PUM3	No	T	G	0.48	Number of siblings - unconditional	0.0052	0.0037	0.16
								Number of children mothered - unconditional	-0.017	0.0033	3.40x10-7
								Number of children fathered - unconditional	-0.0045	0.0039	0.24
								Number of siblings - conditional - mother/offspring pairs	0.014	0.0036	8.46x10-5
								Number of children mothered - conditional - mother/offspring pairs	-0.0219	0.0041	9.44x10-8
								Number of siblings - conditional - mother/father/offspring trios	0.0253	0.0061	3.45x10-5
								Number of children mothered - conditional - mother/father/offspring trios	-0.0276	0.005	4.35x10-8
								Number of children fathered - conditional - mother/father/offspring trios	-0.0168	0.0054	0.002
rs174557	11	61581368	FADS1, FADS2, FEN1, TMEM258	Yes1	A	G	0.69	Number of siblings - unconditional	-0.0001	0.004	0.97
				rs108499				Number of children mothered - unconditional	0.0218	0.0036	1.20x10-9
				D' = 0.8089				Number of children fathered - unconditional	0.0069	0.0041	0.094
				R2 = 0.5729				Number of siblings - conditional - mother/offspring pairs	-0.013	0.0039	7.66x10-4
								Number of children mothered - conditional - mother/offspring pairs	0.0257	0.0044	7.34x10-9
								Number of siblings - conditional - mother/father/offspring trios	-0.026	0.0066	8.37x10-5
								Number of children mothered - conditional - mother/father/offspring trios	0.0324	0.0055	3.15x10-9
								Number of children fathered - conditional - mother/father/offspring trios	0.0193	0.0058	9.05x10-4
rs8051733	16	90024206	DEF8, TUBB3, CENPBD1, MC1R	Yes1	A	G	0.65	Number of siblings - unconditional	-0.003	0.0039	0.44
				rs8051733				Number of children mothered - unconditional	0.02	0.0035	9.90x10-9
				D' = 1.0				Number of children fathered - unconditional	0.0102	0.004	0.012
				R2 = 1.0				Number of siblings - conditional - mother/offspring pairs	-0.0142	0.0038	1.65x10-4
								Number of children mothered - conditional - mother/offspring pairs	0.0247	0.0043	1.11x10-8
								Number of siblings - conditional - mother/father/offspring trios	-0.0303	0.0064	2.29x10-6
								Number of children mothered - conditional - mother/father/offspring trios	0.033	0.0053	5.15x10-10
								Number of children fathered - conditional - mother/father/offspring trios	0.0241	0.0057	2.05x10-5
rs75067210	17	44357654	ARL17B, LRRC37A	Yes1	C	T	0.82	Number of siblings - unconditional	-0.0113	0.0051	0.028
				rs9730				Number of children mothered - unconditional	-0.0305	0.0046	4.00x10-11
				D' = 0.7101				Number of children fathered - unconditional	-0.0103	0.0053	0.052
				R2 = 0.4694				Number of siblings - conditional - mother/offspring pairs	0.0086	0.0046	0.064
								Number of children mothered - conditional - mother/offspring pairs	-0.0292	0.0053	4.06x10-8
								Number of siblings - conditional - mother/father/offspring trios	0.0219	0.0079	0.006
								Number of children mothered - conditional - mother/father/offspring trios	-0.0361	0.0065	3.36x10-8
								Number of children fathered - conditional - mother/father/offspring trios	-0.0196	0.007	0.005
1 Previously identified in Mathieson I et al, bioRxiv, doi:10.1101/2020.05.19.104455
